# Supplementary material for: Tricarbon­yl[η5-2-(methyl­diphenyl­phosphanium­yl)-1,3,4-triphenylcyclo­penta­dienyl]molybdenum(0)
Source: Acta Crystallogr Sect E Struct Rep Online. 2010 Oct 13;66(Pt 11):m1391. doi: 10.1107/S1600536810039747 (PMC3009153; doi:10.1107/S1600536810039747)
Supplement: Supplementary file 1 [file e-66-m1391-sup1.cif]

##############################################################################
###                                                                        ###
###        Electronic paper (Acta Crystallographica Section E)             ###
###                                                                        ###
##############################################################################
#                                                                            #
# This CIF contains the data in a paper accepted for publication in Acta     #
# Crystallographica Section E. It conforms to the requirements of Notes      #
# for Authors for Section E, and has been peer reviewed under the auspices   #
# of the IUCr Commission on Journals.                                        #
#                                                                            #
# Full details of the Crystallographic Information File format               #
# are given in the paper "The Crystallographic Information File (CIF):       #
# a New Standard Archive File for Crystallography" by S. R. Hall, F. H.      #
# Allen and I. D. Brown [Acta Cryst. (1991), A47, 655-685].                  #
#                                                                            #
# The current version of the core CIF dictionary is obtainable from          #
# ftp://ftp.iucr.org/pub/cif_core.dic. The current version number is 2.4.    #
#                                                                            #
# Software is freely available for graphical display of the structure(s) in  #
# this CIF.  For information consult the CIF home page http://www.iucr.org/  #
# cif/home.html                                                              #
#                                                                            #
# This file may be used for bona fide research purposes within the           #
# scientific community so long as proper attribution is given to the journal # 
# article from which it was obtained.                                        #
#                                                                            #
##############################################################################
                                             
data_global
_audit_creation_method     'manual editing of SHELXL-97 cif file'
_journal_date_recd_electronic     2010-09-06
_journal_date_accepted     2010-10-05
_journal_name_full     'Acta Crystallographica, Section E'
_journal_year     2010
_journal_volume     66
_journal_issue     11
_journal_page_first     m1391
_journal_page_last     m1391
_journal_paper_category     QM
_journal_coeditor_code     WM2404
_publ_contact_author_name     'Ning Guiling'
_publ_contact_author_address
;
Ning Guiling
State Key Laboratory of Fine Chemicals and School of Chemical Engineering,
Dalian University of Technology,
Dalian 116012,
People's Republic of China
;
_publ_contact_author_email     'ninggl@dlut.edu.cn'
_publ_contact_author_fax     '86-411-39893609'
_publ_contact_author_phone     '86-411-39893609'
_publ_section_title
;\
Tricarbonyl[\h^5^-2-(methyldiphenylphosphaniumyl)-1,3,4-\
triphenylcyclopentadienyl]molybdenum(0)
;
loop_
    _publ_author_name
    _publ_author_address
    'Xu, Tao'
;
State Key Laboratory of Fine Chemicals and School of Chemical Engineering,
Dalian University of Technology,
Dalian 116012,
People's Republic of China
;
    'Ye, Junwei'
;
State Key Laboratory of Fine Chemicals and School of Chemical Engineering,
Dalian University of Technology,
Dalian 116012,
People's Republic of China
;
    'Gong, Weitao'
;
State Key Laboratory of Fine Chemicals and School of Chemical Engineering,
Dalian University of Technology,
Dalian 116012,
People's Republic of China
;
    'Lin, Yuan'
;
State Key Laboratory of Fine Chemicals and School of Chemical Engineering,
Dalian University of Technology,
Dalian 116012,
People's Republic of China
;
    'Ning, Guiling'
;
State Key Laboratory of Fine Chemicals and School of Chemical Engineering,
Dalian University of Technology,
Dalian 116012,
People's Republic of China
;
_publ_section_synopsis     .
data_I
_audit_creation_method     SHELXL-97
_chemical_name_systematic
;
Tricarbonyl[\h^5^-2-(methyldiphenylphosphaniumyl)-1,3,4-
triphenylcyclopentadienyl]molybdenum(0)
;
_chemical_name_common     ?
_chemical_formula_moiety     'C39 H29 Mo O3 P'
_chemical_formula_sum     'C39 H29 Mo O3 P'
_chemical_formula_iupac     '[Mo (C36 H29 P) (C O)3]'
_chemical_formula_weight     672.53
_chemical_melting_point     ?
_symmetry_cell_setting     orthorhombic
_symmetry_space_group_name_H-M     'P n a 21'
_symmetry_space_group_name_Hall     'P 2c -2n'
loop_
    _symmetry_equiv_pos_as_xyz
    'x, y, z'
    '-x, -y, z+1/2'
    'x+1/2, -y+1/2, z'
    '-x+1/2, y+1/2, z+1/2'
_cell_length_a     21.609(7)
_cell_length_b     10.440(3)
_cell_length_c     14.522(5)
_cell_angle_alpha     90.00
_cell_angle_beta     90.00
_cell_angle_gamma     90.00
_cell_volume     3276.3(17)
_cell_formula_units_Z     4
_cell_measurement_reflns_used     7157
_cell_measurement_theta_min     2.17
_cell_measurement_theta_max     27.49
_cell_measurement_temperature     293(2)
_exptl_crystal_description     block
_exptl_crystal_colour     yellow
_exptl_crystal_size_max     0.20
_exptl_crystal_size_mid     0.18
_exptl_crystal_size_min     0.15
_exptl_crystal_density_diffrn     1.363
_exptl_crystal_density_meas     ?
_exptl_crystal_density_method     'not measured'
_exptl_crystal_F_000     1376
_exptl_absorpt_coefficient_mu     0.485
_exptl_absorpt_correction_type     multi-scan
_exptl_absorpt_process_details     '(SADABS; Sheldrick, 1996)'
_exptl_absorpt_correction_T_min     0.9092
_exptl_absorpt_correction_T_max     0.9308
_exptl_special_details
;
;
_diffrn_ambient_temperature     293(2)
_diffrn_radiation_type     MoK\a
_diffrn_radiation_wavelength     0.71073
_diffrn_radiation_source     'fine-focus sealed tube'
_diffrn_radiation_monochromator     graphite
_diffrn_measurement_device_type     'Bruker SMART CCD area-detector'
_diffrn_measurement_method     '\f and \w scans'
_diffrn_detector_area_resol_mean     ?
_diffrn_reflns_number     18060
_diffrn_reflns_av_R_equivalents     0.0246
_diffrn_reflns_av_sigmaI/netI     0.0344
_diffrn_reflns_theta_min     2.17
_diffrn_reflns_theta_max     27.49
_diffrn_reflns_theta_full     27.49
_diffrn_measured_fraction_theta_max     0.995
_diffrn_measured_fraction_theta_full     0.995
_diffrn_reflns_limit_h_min     -22
_diffrn_reflns_limit_h_max     28
_diffrn_reflns_limit_k_min     -12
_diffrn_reflns_limit_k_max     13
_diffrn_reflns_limit_l_min     -17
_diffrn_reflns_limit_l_max     18
_diffrn_standards_number     0
_diffrn_standards_interval_count     .
_diffrn_standards_interval_time     .
_diffrn_standards_decay_%     ?
_refine_special_details
;
Refinement of <i>F</i>^2^ against ALL reflections. The weighted <i>R</i>-factor
<i>wR</i> and goodness of fit <i>S</i> are based on <i>F</i>^2^, conventional
<i>R</i>-factors <i>R</i> are based on <i>F</i>, with <i>F</i> set to zero for
negative <i>F</i>^2^. The threshold expression of <i>F</i>^2^ >
\s(<i>F</i>^2^) is used only for calculating <i>R</i>-factors(gt) <i>etc</i>.
and is not relevant to the choice of reflections for refinement.
<i>R</i>-factors based on <i>F</i>^2^ are statistically about twice as large
as those based on <i>F</i>, and <i>R</i>- factors based on ALL data will be
even larger.
;
_reflns_number_total     7157
_reflns_number_gt     6119
_reflns_threshold_expression     I>2\s(I)
_refine_ls_structure_factor_coef     Fsqd
_refine_ls_matrix_type     full
_refine_ls_R_factor_all     0.0378
_refine_ls_R_factor_gt     0.0278
_refine_ls_wR_factor_gt     0.0496
_refine_ls_wR_factor_ref     0.0528
_refine_ls_goodness_of_fit_ref     1.015
_refine_ls_restrained_S_all     1.015
_refine_ls_number_reflns     7157
_refine_ls_number_parameters     397
_refine_ls_number_restraints     1
_refine_ls_hydrogen_treatment     constr
_refine_ls_weighting_scheme     calc
_refine_ls_weighting_details
         'calc w=1/[\s^2^(Fo^2^)+(0.0086P)^2^+1.1254P] where P=(Fo^2^+2Fc^2^)/3'
_atom_sites_solution_hydrogens     geom
_atom_sites_solution_primary     direct
_atom_sites_solution_secondary     difmap
_refine_ls_shift/su_max     0.001
_refine_ls_shift/su_mean     0.000
_refine_diff_density_max     0.327
_refine_diff_density_min     -0.232
_refine_ls_extinction_method     none
_refine_ls_extinction_coef     ?
_refine_ls_abs_structure_details     'Flack (1983), 3271 Friedel pairs'
_refine_ls_abs_structure_Flack     -0.03(2)
loop_
    _atom_type_symbol
    _atom_type_description
    _atom_type_scat_dispersion_real
    _atom_type_scat_dispersion_imag
    _atom_type_scat_source
    'C' 'C' 0.0033 0.0016
                         'International Tables Vol C Tables 4.2.6.8 and 6.1.1.4'
    'H' 'H' 0.0000 0.0000
                         'International Tables Vol C Tables 4.2.6.8 and 6.1.1.4'
    'O' 'O' 0.0106 0.0060
                         'International Tables Vol C Tables 4.2.6.8 and 6.1.1.4'
    'P' 'P' 0.1023 0.0942
                         'International Tables Vol C Tables 4.2.6.8 and 6.1.1.4'
    'Mo' 'Mo' -1.6832 0.6857
                         'International Tables Vol C Tables 4.2.6.8 and 6.1.1.4'
_computing_data_collection     'SMART (Bruker, 1997)'
_computing_cell_refinement     'SAINT (Bruker, 1997)'
_computing_data_reduction     'SAINT (Bruker, 1997)'
_computing_structure_solution     'SHELXS97 (Sheldrick, 2008)'
_computing_structure_refinement     'SHELXL97 (Sheldrick, 2008)'
_computing_molecular_graphics     'XP in SHELXTL (Sheldrick, 2008)'
_computing_publication_material     'SHELXTL (Sheldrick, 2008)'
loop_
    _atom_site_type_symbol
    _atom_site_label
    _atom_site_fract_x
    _atom_site_fract_y
    _atom_site_fract_z
    _atom_site_U_iso_or_equiv
    _atom_site_adp_type
    _atom_site_calc_flag
    _atom_site_refinement_flags
    _atom_site_occupancy
    _atom_site_disorder_assembly
    _atom_site_disorder_group
    Mo Mo1 0.090219(7) 0.464808(17) 0.09453(2) 0.03469(5) Uani d . 1 . .
    P P1 -0.03449(2) 0.68125(5) 0.10290(6) 0.03555(13) Uani d . 1 . .
    C C1 0.01081(10) 0.5893(2) 0.02477(16) 0.0303(5) Uani d . 1 . .
    C C2 0.06846(10) 0.6281(2) -0.01911(17) 0.0331(5) Uani d . 1 . .
    C C3 0.09209(10) 0.5205(2) -0.06697(16) 0.0324(5) Uani d . 1 . .
    C C4 0.04978(11) 0.4162(3) -0.05343(19) 0.0343(6) Uani d . 1 . .
    H H4A 0.0528 0.3325 -0.0837 0.041 Uiso calc R 1 . .
    C C5 -0.00034(10) 0.4570(2) 0.00062(16) 0.0335(5) Uani d . 1 . .
    C C6 -0.05804(11) 0.3791(2) 0.01401(19) 0.0387(6) Uani d . 1 . .
    C C7 -0.05867(13) 0.2687(3) 0.0644(2) 0.0684(11) Uani d . 1 . .
    H H7A -0.0228 0.2424 0.0942 0.082 Uiso calc R 1 . .
    C C8 -0.11187(16) 0.1949(3) 0.0719(3) 0.0873(15) Uani d . 1 . .
    H H8A -0.1114 0.1207 0.1073 0.105 Uiso calc R 1 . .
    C C9 -0.16466(14) 0.2303(3) 0.0279(3) 0.0722(10) Uani d . 1 . .
    H H9A -0.2002 0.1805 0.0328 0.087 Uiso calc R 1 . .
    C C10 -0.16507(14) 0.3391(3) -0.0234(3) 0.0746(11) Uani d . 1 . .
    H H10A -0.2011 0.3642 -0.0533 0.089 Uiso calc R 1 . .
    C C11 -0.11182(12) 0.4135(3) -0.0313(2) 0.0578(8) Uani d . 1 . .
    H H11A -0.1124 0.4870 -0.0675 0.069 Uiso calc R 1 . .
    C C12 0.09243(11) 0.7620(2) -0.02714(18) 0.0387(5) Uani d . 1 . .
    C C13 0.06036(17) 0.8457(3) -0.0838(3) 0.0601(10) Uani d . 1 . .
    H H13A 0.0239 0.8195 -0.1122 0.072 Uiso calc R 1 . .
    C C14 0.0831(2) 0.9701(4) -0.0982(4) 0.0843(16) Uani d . 1 . .
    H H14A 0.0616 1.0264 -0.1361 0.101 Uiso calc R 1 . .
    C C15 0.1365(2) 1.0085(3) -0.0566(3) 0.1018(15) Uani d . 1 . .
    H H15A 0.1511 1.0913 -0.0658 0.122 Uiso calc R 1 . .
    C C16 0.16889(17) 0.9252(3) -0.0012(3) 0.0841(12) Uani d . 1 . .
    H H16A 0.2056 0.9517 0.0263 0.101 Uiso calc R 1 . .
    C C17 0.14722(13) 0.8024(3) 0.0138(2) 0.0538(7) Uani d . 1 . .
    H H17A 0.1693 0.7467 0.0513 0.065 Uiso calc R 1 . .
    C C18 0.14706(11) 0.5116(2) -0.12831(17) 0.0368(6) Uani d . 1 . .
    C C19 0.16267(12) 0.6105(3) -0.18867(19) 0.0490(7) Uani d . 1 . .
    H H19A 0.1402 0.6865 -0.1877 0.059 Uiso calc R 1 . .
    C C20 0.21134(14) 0.5965(4) -0.2501(2) 0.0636(9) Uani d . 1 . .
    H H20A 0.2212 0.6632 -0.2900 0.076 Uiso calc R 1 . .
    C C21 0.24515(14) 0.4847(4) -0.2525(2) 0.0711(10) Uani d . 1 . .
    H H21A 0.2777 0.4756 -0.2938 0.085 Uiso calc R 1 . .
    C C22 0.23048(14) 0.3872(4) -0.1937(2) 0.0689(10) Uani d . 1 . .
    H H22A 0.2533 0.3118 -0.1953 0.083 Uiso calc R 1 . .
    C C23 0.18213(12) 0.3989(3) -0.1317(2) 0.0514(7) Uani d . 1 . .
    H H23A 0.1729 0.3316 -0.0921 0.062 Uiso calc R 1 . .
    C C24 -0.07093(13) 0.5793(3) 0.1861(2) 0.0509(7) Uani d . 1 . .
    H H24A -0.0399 0.5323 0.2192 0.076 Uiso calc R 1 . .
    H H24B -0.0980 0.5204 0.1552 0.076 Uiso calc R 1 . .
    H H24C -0.0944 0.6305 0.2285 0.076 Uiso calc R 1 . .
    C C25 -0.09837(10) 0.7619(2) 0.04752(19) 0.0413(6) Uani d . 1 . .
    C C26 -0.14111(10) 0.8270(2) 0.1020(4) 0.0575(7) Uani d . 1 . .
    H H26A -0.1342 0.8355 0.1649 0.069 Uiso calc R 1 . .
    C C27 -0.19363(13) 0.8787(3) 0.0632(3) 0.0725(12) Uani d . 1 . .
    H H27A -0.2220 0.9222 0.0998 0.087 Uiso calc R 1 . .
    C C28 -0.20402(15) 0.8661(3) -0.0288(3) 0.0780(12) Uani d . 1 . .
    H H28A -0.2395 0.9012 -0.0548 0.094 Uiso calc R 1 . .
    C C29 -0.16256(16) 0.8021(3) -0.0834(3) 0.0724(10) Uani d . 1 . .
    H H29A -0.1702 0.7930 -0.1461 0.087 Uiso calc R 1 . .
    C C30 -0.10906(12) 0.7509(3) -0.0450(2) 0.0497(7) Uani d . 1 . .
    H H30A -0.0805 0.7090 -0.0823 0.060 Uiso calc R 1 . .
    C C31 0.00960(11) 0.7999(3) 0.16427(19) 0.0449(6) Uani d . 1 . .
    C C32 0.01231(13) 0.9249(3) 0.1323(2) 0.0603(9) Uani d . 1 . .
    H H32A -0.0090 0.9487 0.0794 0.072 Uiso calc R 1 . .
    C C33 0.04738(18) 1.0141(3) 0.1807(4) 0.0928(14) Uani d . 1 . .
    H H33A 0.0511 1.0975 0.1591 0.111 Uiso calc R 1 . .
    C C34 0.0765(2) 0.9780(6) 0.2607(5) 0.105(2) Uani d . 1 . .
    H H34A 0.0988 1.0387 0.2937 0.126 Uiso calc R 1 . .
    C C35 0.0734(2) 0.8571(6) 0.2923(3) 0.0901(16) Uani d . 1 . .
    H H35A 0.0941 0.8351 0.3462 0.108 Uiso calc R 1 . .
    C C36 0.03997(14) 0.7659(4) 0.2455(2) 0.0643(9) Uani d . 1 . .
    H H36A 0.0376 0.6825 0.2678 0.077 Uiso calc R 1 . .
    C C37 0.14583(13) 0.5571(3) 0.1764(2) 0.0522(7) Uani d . 1 . .
    C C38 0.15035(11) 0.3277(3) 0.1025(3) 0.0553(7) Uani d . 1 . .
    C C39 0.05614(15) 0.3925(3) 0.2056(2) 0.0515(8) Uani d . 1 . .
    O O1 0.17930(11) 0.6087(3) 0.22580(17) 0.0856(8) Uani d . 1 . .
    O O2 0.18565(10) 0.2438(2) 0.1075(2) 0.0902(8) Uani d . 1 . .
    O O3 0.03489(12) 0.3497(3) 0.27201(17) 0.0861(8) Uani d . 1 . .
loop_
    _atom_site_aniso_label
    _atom_site_aniso_U_11
    _atom_site_aniso_U_22
    _atom_site_aniso_U_33
    _atom_site_aniso_U_12
    _atom_site_aniso_U_13
    _atom_site_aniso_U_23
    Mo1 0.02964(8) 0.04116(9) 0.03328(9) 0.00048(8) -0.00279(14) 0.00333(15)
    P1 0.0293(3) 0.0414(3) 0.0359(4) 0.0018(2) 0.0032(4) 0.0008(4)
    C1 0.0277(11) 0.0318(12) 0.0314(12) -0.0002(10) -0.0014(9) 0.0033(10)
    C2 0.0268(11) 0.0365(13) 0.0359(14) -0.0023(10) -0.0028(10) 0.0038(11)
    C3 0.0282(11) 0.0359(12) 0.0333(13) 0.0000(10) -0.0031(10) 0.0001(10)
    C4 0.0317(13) 0.0326(13) 0.0386(16) -0.0016(11) -0.0025(12) -0.0007(12)
    C5 0.0293(12) 0.0367(13) 0.0345(13) -0.0037(10) -0.0031(10) 0.0045(11)
    C6 0.0311(13) 0.0401(15) 0.0450(16) -0.0078(11) 0.0014(11) 0.0014(12)
    C7 0.0484(16) 0.0592(18) 0.098(3) -0.0166(14) -0.0147(16) 0.0272(17)
    C8 0.079(2) 0.068(2) 0.115(4) -0.0338(17) -0.006(2) 0.034(2)
    C9 0.0416(17) 0.071(2) 0.104(3) -0.0245(17) 0.0137(18) -0.011(2)
    C10 0.0396(17) 0.066(2) 0.118(3) -0.0076(16) -0.0168(19) -0.011(2)
    C11 0.0389(15) 0.0506(17) 0.084(2) -0.0098(13) -0.0140(15) 0.0076(16)
    C12 0.0381(13) 0.0364(13) 0.0417(14) -0.0046(11) 0.0054(11) 0.0000(11)
    C13 0.055(2) 0.045(2) 0.080(3) -0.0069(16) -0.0088(18) 0.0147(17)
    C14 0.104(4) 0.049(2) 0.100(3) -0.010(2) -0.021(3) 0.026(2)
    C15 0.124(4) 0.051(2) 0.131(4) -0.042(2) -0.024(3) 0.024(2)
    C16 0.085(3) 0.072(2) 0.095(3) -0.044(2) -0.016(2) 0.007(2)
    C17 0.0505(17) 0.0516(17) 0.0592(19) -0.0163(14) -0.0073(14) 0.0016(14)
    C18 0.0267(12) 0.0508(16) 0.0329(13) -0.0070(11) -0.0016(10) -0.0045(11)
    C19 0.0421(15) 0.0614(18) 0.0435(16) -0.0076(13) 0.0013(12) 0.0002(14)
    C20 0.0468(18) 0.100(3) 0.0445(18) -0.0223(18) 0.0086(14) 0.0053(17)
    C21 0.0384(16) 0.127(3) 0.048(2) -0.004(2) 0.0114(14) -0.015(2)
    C22 0.0472(17) 0.099(3) 0.061(2) 0.0221(18) -0.0001(16) -0.024(2)
    C23 0.0430(15) 0.0658(19) 0.0453(17) 0.0073(14) -0.0008(13) -0.0081(14)
    C24 0.0478(16) 0.0606(18) 0.0441(17) 0.0030(13) 0.0158(13) 0.0102(13)
    C25 0.0262(12) 0.0432(14) 0.0547(16) -0.0006(11) -0.0001(11) 0.0043(12)
    C26 0.0393(13) 0.0641(16) 0.0690(19) 0.0075(11) 0.008(2) 0.003(2)
    C27 0.0371(15) 0.068(2) 0.113(4) 0.0129(14) 0.0129(17) 0.012(2)
    C28 0.0386(18) 0.084(3) 0.112(3) 0.0055(16) -0.014(2) 0.037(2)
    C29 0.061(2) 0.086(3) 0.071(2) -0.0064(19) -0.0200(18) 0.030(2)
    C30 0.0414(15) 0.0576(18) 0.0501(18) -0.0016(13) -0.0027(13) 0.0150(14)
    C31 0.0347(14) 0.0532(17) 0.0468(17) 0.0057(12) -0.0015(12) -0.0120(13)
    C32 0.0475(17) 0.0502(17) 0.083(3) 0.0036(13) -0.0095(14) -0.0140(15)
    C33 0.074(2) 0.053(2) 0.152(4) 0.0051(18) -0.024(3) -0.031(2)
    C34 0.074(3) 0.095(4) 0.147(5) 0.002(3) -0.039(3) -0.061(4)
    C35 0.084(3) 0.105(4) 0.081(3) 0.017(3) -0.031(2) -0.041(3)
    C36 0.064(2) 0.074(2) 0.055(2) 0.0133(17) -0.0113(17) -0.0166(17)
    C37 0.0429(16) 0.069(2) 0.0449(18) -0.0062(14) -0.0046(13) -0.0003(15)
    C38 0.0469(13) 0.0680(16) 0.0511(17) 0.0091(12) -0.0078(19) 0.003(2)
    C39 0.0493(18) 0.064(2) 0.0411(19) 0.0000(16) -0.0066(15) 0.0123(16)
    O1 0.0682(15) 0.121(2) 0.0677(17) -0.0273(15) -0.0203(13) -0.0190(15)
    O2 0.0739(13) 0.0914(15) 0.105(2) 0.0428(12) -0.016(2) 0.007(2)
    O3 0.0861(17) 0.118(2) 0.0547(15) -0.0116(16) 0.0013(13) 0.0379(15)
_geom_special_details
;
All e.s.d.'s (except the e.s.d. in the dihedral angle between two l.s. planes)
are estimated using the full covariance matrix. The cell e.s.d.'s are taken
into account individually in the estimation of e.s.d.'s in distances, angles
and torsion angles; correlations between e.s.d.'s in cell parameters are only
used when they are defined by crystal symmetry. An approximate (isotropic)
treatment of cell e.s.d.'s is used for estimating e.s.d.'s involving l.s.
planes.
;
loop_
    _geom_bond_atom_site_label_1
    _geom_bond_atom_site_label_2
    _geom_bond_site_symmetry_2
    _geom_bond_distance
    _geom_bond_publ_flag
    Mo1 C39 . 1.927(3) yes
    Mo1 C38 . 1.937(3) yes
    Mo1 C37 . 1.946(3) yes
    Mo1 C4 . 2.374(3) yes
    Mo1 C1 . 2.379(2) yes
    Mo1 C5 . 2.387(2) yes
    Mo1 C3 . 2.417(2) yes
    Mo1 C2 . 2.419(2) yes
    P1 C1 . 1.779(2) yes
    P1 C24 . 1.793(3) yes
    P1 C31 . 1.799(3) yes
    P1 C25 . 1.806(3) yes
    C1 C5 . 1.446(3) ?
    C1 C2 . 1.457(3) ?
    C2 C3 . 1.417(3) ?
    C2 C12 . 1.495(3) ?
    C3 C4 . 1.435(3) ?
    C3 C18 . 1.488(3) ?
    C4 C5 . 1.404(3) ?
    C4 H4A . 0.9800 ?
    C5 C6 . 1.501(3) ?
    C6 C7 . 1.365(4) ?
    C6 C11 . 1.383(4) ?
    C7 C8 . 1.388(4) ?
    C7 H7A . 0.9300 ?
    C8 C9 . 1.359(5) ?
    C8 H8A . 0.9300 ?
    C9 C10 . 1.358(5) ?
    C9 H9A . 0.9300 ?
    C10 C11 . 1.393(4) ?
    C10 H10A . 0.9300 ?
    C11 H11A . 0.9300 ?
    C12 C13 . 1.386(4) ?
    C12 C17 . 1.390(3) ?
    C13 C14 . 1.404(5) ?
    C13 H13A . 0.9300 ?
    C14 C15 . 1.363(6) ?
    C14 H14A . 0.9300 ?
    C15 C16 . 1.377(5) ?
    C15 H15A . 0.9300 ?
    C16 C17 . 1.382(4) ?
    C16 H16A . 0.9300 ?
    C17 H17A . 0.9300 ?
    C18 C19 . 1.396(4) ?
    C18 C23 . 1.400(4) ?
    C19 C20 . 1.387(4) ?
    C19 H19A . 0.9300 ?
    C20 C21 . 1.378(5) ?
    C20 H20A . 0.9300 ?
    C21 C22 . 1.366(5) ?
    C21 H21A . 0.9300 ?
    C22 C23 . 1.384(4) ?
    C22 H22A . 0.9300 ?
    C23 H23A . 0.9300 ?
    C24 H24A . 0.9600 ?
    C24 H24B . 0.9600 ?
    C24 H24C . 0.9600 ?
    C25 C30 . 1.369(4) ?
    C25 C26 . 1.393(4) ?
    C26 C27 . 1.378(4) ?
    C26 H26A . 0.9300 ?
    C27 C28 . 1.361(5) ?
    C27 H27A . 0.9300 ?
    C28 C29 . 1.371(5) ?
    C28 H28A . 0.9300 ?
    C29 C30 . 1.390(4) ?
    C29 H29A . 0.9300 ?
    C30 H30A . 0.9300 ?
    C31 C32 . 1.386(4) ?
    C31 C36 . 1.396(4) ?
    C32 C33 . 1.391(4) ?
    C32 H32A . 0.9300 ?
    C33 C34 . 1.372(7) ?
    C33 H33A . 0.9300 ?
    C34 C35 . 1.345(8) ?
    C34 H34A . 0.9300 ?
    C35 C36 . 1.375(5) ?
    C35 H35A . 0.9300 ?
    C36 H36A . 0.9300 ?
    C37 O1 . 1.152(3) ?
    C38 O2 . 1.164(3) ?
    C39 O3 . 1.158(4) ?
loop_
    _geom_angle_atom_site_label_1
    _geom_angle_atom_site_label_2
    _geom_angle_atom_site_label_3
    _geom_angle_site_symmetry_1
    _geom_angle_site_symmetry_3
    _geom_angle
    _geom_angle_publ_flag
    C39 Mo1 C38 . . 85.26(16) ?
    C39 Mo1 C37 . . 85.32(13) ?
    C38 Mo1 C37 . . 85.14(13) ?
    C39 Mo1 C4 . . 122.21(11) ?
    C38 Mo1 C4 . . 98.21(14) ?
    C37 Mo1 C4 . . 152.39(11) ?
    C39 Mo1 C1 . . 107.14(11) ?
    C38 Mo1 C1 . . 155.93(14) ?
    C37 Mo1 C1 . . 115.78(11) ?
    C4 Mo1 C1 . . 57.73(8) ?
    C39 Mo1 C5 . . 98.71(11) ?
    C38 Mo1 C5 . . 123.97(12) ?
    C37 Mo1 C5 . . 150.75(11) ?
    C4 Mo1 C5 . . 34.29(8) ?
    C1 Mo1 C5 . . 35.32(8) ?
    C39 Mo1 C3 . . 155.91(11) ?
    C38 Mo1 C3 . . 102.95(14) ?
    C37 Mo1 C3 . . 117.62(11) ?
    C4 Mo1 C3 . . 34.85(8) ?
    C1 Mo1 C3 . . 57.82(8) ?
    C5 Mo1 C3 . . 57.82(8) ?
    C39 Mo1 C2 . . 140.60(11) ?
    C38 Mo1 C2 . . 133.79(14) ?
    C37 Mo1 C2 . . 100.83(11) ?
    C4 Mo1 C2 . . 57.44(9) ?
    C1 Mo1 C2 . . 35.33(7) ?
    C5 Mo1 C2 . . 58.33(8) ?
    C3 Mo1 C2 . . 34.08(8) ?
    C1 P1 C24 . . 110.56(12) ?
    C1 P1 C31 . . 113.33(11) ?
    C24 P1 C31 . . 107.91(15) ?
    C1 P1 C25 . . 112.83(13) ?
    C24 P1 C25 . . 103.97(12) ?
    C31 P1 C25 . . 107.71(12) ?
    C5 C1 C2 . . 107.6(2) ?
    C5 C1 P1 . . 125.34(17) ?
    C2 C1 P1 . . 126.82(18) ?
    C5 C1 Mo1 . . 72.61(12) ?
    C2 C1 Mo1 . . 73.82(13) ?
    P1 C1 Mo1 . . 114.83(12) ?
    C3 C2 C1 . . 107.6(2) ?
    C3 C2 C12 . . 125.3(2) ?
    C1 C2 C12 . . 126.2(2) ?
    C3 C2 Mo1 . . 72.86(13) ?
    C1 C2 Mo1 . . 70.84(13) ?
    C12 C2 Mo1 . . 130.15(16) ?
    C2 C3 C4 . . 107.8(2) ?
    C2 C3 C18 . . 129.1(2) ?
    C4 C3 C18 . . 122.9(2) ?
    C2 C3 Mo1 . . 73.06(14) ?
    C4 C3 Mo1 . . 70.97(14) ?
    C18 C3 Mo1 . . 125.42(16) ?
    C5 C4 C3 . . 109.8(2) ?
    C5 C4 Mo1 . . 73.33(15) ?
    C3 C4 Mo1 . . 74.18(14) ?
    C5 C4 H4A . . 124.9 ?
    C3 C4 H4A . . 124.9 ?
    Mo1 C4 H4A . . 124.9 ?
    C4 C5 C1 . . 107.3(2) ?
    C4 C5 C6 . . 123.3(2) ?
    C1 C5 C6 . . 128.7(2) ?
    C4 C5 Mo1 . . 72.38(14) ?
    C1 C5 Mo1 . . 72.07(12) ?
    C6 C5 Mo1 . . 128.72(16) ?
    C7 C6 C11 . . 117.8(2) ?
    C7 C6 C5 . . 122.4(2) ?
    C11 C6 C5 . . 119.7(2) ?
    C6 C7 C8 . . 121.2(3) ?
    C6 C7 H7A . . 119.4 ?
    C8 C7 H7A . . 119.4 ?
    C9 C8 C7 . . 120.5(3) ?
    C9 C8 H8A . . 119.8 ?
    C7 C8 H8A . . 119.8 ?
    C10 C9 C8 . . 119.4(3) ?
    C10 C9 H9A . . 120.3 ?
    C8 C9 H9A . . 120.3 ?
    C9 C10 C11 . . 120.4(3) ?
    C9 C10 H10A . . 119.8 ?
    C11 C10 H10A . . 119.8 ?
    C6 C11 C10 . . 120.7(3) ?
    C6 C11 H11A . . 119.7 ?
    C10 C11 H11A . . 119.7 ?
    C13 C12 C17 . . 119.2(3) ?
    C13 C12 C2 . . 117.5(2) ?
    C17 C12 C2 . . 123.1(2) ?
    C12 C13 C14 . . 119.8(4) ?
    C12 C13 H13A . . 120.1 ?
    C14 C13 H13A . . 120.1 ?
    C15 C14 C13 . . 120.2(4) ?
    C15 C14 H14A . . 119.9 ?
    C13 C14 H14A . . 119.9 ?
    C14 C15 C16 . . 120.2(3) ?
    C14 C15 H15A . . 119.9 ?
    C16 C15 H15A . . 119.9 ?
    C15 C16 C17 . . 120.4(3) ?
    C15 C16 H16A . . 119.8 ?
    C17 C16 H16A . . 119.8 ?
    C16 C17 C12 . . 120.2(3) ?
    C16 C17 H17A . . 119.9 ?
    C12 C17 H17A . . 119.9 ?
    C19 C18 C23 . . 117.9(2) ?
    C19 C18 C3 . . 121.5(2) ?
    C23 C18 C3 . . 120.4(2) ?
    C20 C19 C18 . . 120.6(3) ?
    C20 C19 H19A . . 119.7 ?
    C18 C19 H19A . . 119.7 ?
    C21 C20 C19 . . 120.5(3) ?
    C21 C20 H20A . . 119.8 ?
    C19 C20 H20A . . 119.8 ?
    C22 C21 C20 . . 119.5(3) ?
    C22 C21 H21A . . 120.2 ?
    C20 C21 H21A . . 120.2 ?
    C21 C22 C23 . . 121.1(3) ?
    C21 C22 H22A . . 119.5 ?
    C23 C22 H22A . . 119.5 ?
    C22 C23 C18 . . 120.4(3) ?
    C22 C23 H23A . . 119.8 ?
    C18 C23 H23A . . 119.8 ?
    P1 C24 H24A . . 109.5 ?
    P1 C24 H24B . . 109.5 ?
    H24A C24 H24B . . 109.5 ?
    P1 C24 H24C . . 109.5 ?
    H24A C24 H24C . . 109.5 ?
    H24B C24 H24C . . 109.5 ?
    C30 C25 C26 . . 119.2(3) ?
    C30 C25 P1 . . 121.8(2) ?
    C26 C25 P1 . . 118.7(3) ?
    C27 C26 C25 . . 120.3(4) ?
    C27 C26 H26A . . 119.9 ?
    C25 C26 H26A . . 119.9 ?
    C28 C27 C26 . . 120.0(4) ?
    C28 C27 H27A . . 120.0 ?
    C26 C27 H27A . . 120.0 ?
    C27 C28 C29 . . 120.5(3) ?
    C27 C28 H28A . . 119.8 ?
    C29 C28 H28A . . 119.8 ?
    C28 C29 C30 . . 120.0(3) ?
    C28 C29 H29A . . 120.0 ?
    C30 C29 H29A . . 120.0 ?
    C25 C30 C29 . . 120.1(3) ?
    C25 C30 H30A . . 120.0 ?
    C29 C30 H30A . . 120.0 ?
    C32 C31 C36 . . 120.1(3) ?
    C32 C31 P1 . . 120.3(2) ?
    C36 C31 P1 . . 119.5(2) ?
    C31 C32 C33 . . 119.0(3) ?
    C31 C32 H32A . . 120.5 ?
    C33 C32 H32A . . 120.5 ?
    C34 C33 C32 . . 119.6(4) ?
    C34 C33 H33A . . 120.2 ?
    C32 C33 H33A . . 120.2 ?
    C35 C34 C33 . . 121.6(4) ?
    C35 C34 H34A . . 119.2 ?
    C33 C34 H34A . . 119.2 ?
    C34 C35 C36 . . 120.5(5) ?
    C34 C35 H35A . . 119.8 ?
    C36 C35 H35A . . 119.8 ?
    C35 C36 C31 . . 119.2(4) ?
    C35 C36 H36A . . 120.4 ?
    C31 C36 H36A . . 120.4 ?
    O1 C37 Mo1 . . 178.2(3) ?
    O2 C38 Mo1 . . 178.8(3) ?
    O3 C39 Mo1 . . 179.1(3) ?
