# Supplementary material for: Tricarbon­yl[η5-2-(methyl­diphenyl­phosphanium­yl)-1,3,4-triphenylcyclo­penta­dienyl]molybdenum(0)
Source: Acta Crystallogr Sect E Struct Rep Online. 2010 Oct 13;66(Pt 11):m1391. doi: 10.1107/S1600536810039747 (PMC3009153; doi:10.1107/S1600536810039747)
Supplement: Supplementary file 2 [file e-66-m1391-Isup2.hkl]

# 
# h,k,l, Fc-squared, Fo-squared, sigma(Fo-squared) and status flag 
# 
data_I
_shelx_title ' z2 in Pna2(1)' 
_shelx_refln_list_code          4 
_shelx_F_calc_maximum      293.64 
_exptl_crystal_F_000      1376.00 
_reflns_d_resolution_high  0.7698 
 
loop_ 
 _symmetry_equiv_pos_as_xyz 
 'x, y, z' 
 '-x, -y, z+1/2' 
 'x+1/2, -y+1/2, z' 
 '-x+1/2, y+1/2, z+1/2' 
 
_cell_length_a    21.6088 
_cell_length_b    10.4405 
_cell_length_c    14.5222 
_cell_angle_alpha  90.000 
_cell_angle_beta   90.000 
_cell_angle_gamma  90.000 
 
_shelx_F_squared_multiplier     1.000 
 
loop_ 
 _refln_index_h 
 _refln_index_k 
 _refln_index_l 
 _refln_F_squared_calc 
 _refln_F_squared_meas 
 _refln_F_squared_sigma 
 _refln_observed_status 
   1   3 -17       86.41       80.16     35.37 o 
   2   3 -17       56.79       41.36     32.73 o 
   3   3 -17      417.57      387.00     51.04 o 
   4   3 -17      293.86      294.34     47.43 o 
   2   4 -17      135.59      126.71     38.19 o 
   3   4 -17      101.12       85.53     35.29 o 
   4   4 -17      120.40       81.39     34.85 o 
   5   4 -17      448.29      477.02     58.78 o 
   6   4 -17      100.68      115.36     41.62 o 
   7   4 -17      266.69      231.07     50.42 o 
   8   4 -17      275.65      188.13     47.69 o 
   1   5 -17       20.89       16.54     32.29 o 
   2   5 -17      132.10      170.89     41.27 o 
   3   5 -17       57.55       78.40     38.63 o 
   4   5 -17      247.44      303.32     51.92 o 
   5   5 -17       34.85        5.10     35.46 o 
   0   2 -16      120.03      145.98     34.93 o 
   1   2 -16       62.87        8.45     26.05 o 
   2   2 -16      176.67      166.22     36.52 o 
   1   3 -16      119.18      123.91     23.51 o 
   2   3 -16      289.07      338.75     35.90 o 
   3   3 -16       68.08       40.48     28.86 o 
   4   3 -16       93.98       83.95     34.14 o 
   5   3 -16      571.14      578.74     54.56 o 
   6   3 -16      101.84      123.37     36.78 o 
   0   4 -16      179.68      131.82     33.26 o 
   1   4 -16      132.18       94.37     23.50 o 
   2   4 -16       33.57       38.37     29.92 o 
   3   4 -16      346.86      410.05     50.51 o 
   4   4 -16      203.61      160.85     39.60 o 
   5   4 -16       62.10       56.76     34.67 o 
   6   4 -16      334.99      367.99     50.77 o 
   7   4 -16      550.74      569.85     60.72 o 
   8   4 -16       50.74       18.21     30.62 o 
   9   4 -16      539.33      521.10     60.89 o 
  10   4 -16      239.44      191.12     47.25 o 
   1   5 -16      151.13       97.13     24.63 o 
   2   5 -16      441.63      398.53     50.24 o 
   3   5 -16       36.49       22.09     30.36 o 
   4   5 -16      205.53      152.05     39.33 o 
   5   5 -16       76.48      122.22     38.89 o 
   6   5 -16       73.13       57.99     37.05 o 
   7   5 -16      173.15      145.63     44.17 o 
   8   5 -16      564.72      558.77     63.27 o 
   9   5 -16       12.78       -6.07     31.94 o 
  10   5 -16      220.72      174.76     47.34 o 
   0   6 -16      223.27      192.00     41.71 o 
   1   6 -16      210.61      239.70     44.44 o 
   2   6 -16      122.50      141.67     39.25 o 
   3   6 -16      673.76      552.61     61.07 o 
   4   6 -16        4.52       -0.97     33.53 o 
   5   6 -16      130.41       95.65     41.27 o 
   6   6 -16        7.32       42.24     36.87 o 
   7   6 -16      270.48      341.95     54.64 o 
   1   7 -16       10.62       -9.81     22.96 o 
   2   7 -16      672.87      554.89     61.86 o 
   1   2 -15      297.46      357.82     39.07 o 
   2   2 -15      837.93      814.89     39.65 o 
   3   2 -15      254.31      278.65     27.79 o 
   4   2 -15      854.73      853.37     59.75 o 
   0   3 -15      589.57      604.96     50.16 o 
   1   3 -15      228.47      266.52     38.15 o 
   2   3 -15      223.64      176.14     25.74 o 
   3   3 -15     1059.43     1158.49     47.47 o 
   4   3 -15      354.63      436.28     48.31 o 
   5   3 -15      539.32      549.53     52.00 o 
   6   3 -15      829.38      888.83     63.62 o 
   7   3 -15      243.08      196.67     42.59 o 
   8   3 -15       45.93       38.54     30.18 o 
   1   4 -15      547.79      616.42     36.79 o 
   2   4 -15      288.33      343.67     35.33 o 
   3   4 -15       29.32       41.46     19.82 o 
   4   4 -15      356.10      359.04     33.26 o 
   5   4 -15      923.33      905.29     65.73 o 
   6   4 -15       70.47      114.66     35.81 o 
   7   4 -15      571.51      545.13     54.56 o 
   8   4 -15      328.49      339.40     48.22 o 
   9   4 -15        1.06       11.88     29.04 o 
  10   4 -15      117.55      112.46     36.69 o 
  11   4 -15      169.59      165.69     41.89 o 
   0   5 -15     1005.60     1114.63     69.08 o 
   1   5 -15       32.61       39.37     19.75 o 
   2   5 -15      193.52      224.12     28.25 o 
   3   5 -15       52.17       61.38     22.08 o 
   4   5 -15      301.80      293.51     31.52 o 
   5   5 -15       56.86       26.13     30.45 o 
   6   5 -15      667.13      656.97     60.01 o 
   7   5 -15      279.03      261.17     45.67 o 
   8   5 -15       74.43      104.89     37.49 o 
   9   5 -15      287.39      303.05     49.45 o 
  10   5 -15      226.04      235.65     46.81 o 
  11   5 -15       47.10       54.73     41.18 o 
  12   5 -15      255.68      205.56     48.75 o 
  13   5 -15       16.38       -1.67     38.19 o 
   1   6 -15      468.12      490.38     38.20 o 
   2   6 -15        4.89        8.59     20.29 o 
   3   6 -15       76.05       69.78     34.85 o 
   4   6 -15       17.60       22.70     32.21 o 
   5   6 -15      719.54      724.72     63.44 o 
   6   6 -15      103.92       27.81     31.59 o 
   7   6 -15      344.69      283.78     49.10 o 
   8   6 -15      163.32      118.88     40.48 o 
   9   6 -15      119.10      112.28     40.04 o 
  10   6 -15      101.69       84.21     41.09 o 
  11   6 -15      565.69      542.75     68.72 o 
   0   7 -15      480.17      404.51     52.80 o 
   1   7 -15        2.24        3.38     20.69 o 
   2   7 -15        4.40       -6.81     20.65 o 
   3   7 -15       36.69       33.53     34.23 o 
   4   7 -15      492.80      494.00     59.48 o 
   5   7 -15       63.47       44.35     36.61 o 
   6   7 -15      649.09      760.27     67.58 o 
   7   7 -15        1.72      115.62     38.81 o 
   8   7 -15       41.01       39.33     37.31 o 
   1   8 -15      308.24      379.76     39.14 o 
   2   8 -15       57.19       74.35     27.48 o 
   3   8 -15       64.41       69.13     27.24 o 
   0   2 -14     1627.18     1661.25     76.29 o 
   1   2 -14      131.31      154.57     23.93 o 
   2   2 -14      178.39      187.56     23.58 o 
   3   2 -14      273.11      264.07     37.93 o 
   4   2 -14      892.31      941.55     46.33 o 
   5   2 -14      179.92      191.30     36.08 o 
   6   2 -14     1569.74     1642.07     82.36 o 
   1   3 -14      852.48      872.99     39.48 o 
   2   3 -14      367.09      420.40     32.91 o 
   3   3 -14       91.66      104.98     36.52 o 
   4   3 -14      364.59      457.43     32.26 o 
   5   3 -14     1093.65     1187.84     69.34 o 
   6   3 -14       40.34       67.05     28.77 o 
   7   3 -14      362.98      434.43     49.01 o 
   8   3 -14      640.48      641.83     55.61 o 
   9   3 -14      135.91       77.17     32.65 o 
  10   3 -14      258.89      183.03     39.86 o 
   0   4 -14      684.66      605.14     49.45 o 
   1   4 -14       72.98       82.74     26.75 o 
   2   4 -14      162.68      152.36     28.55 o 
   3   4 -14      449.88      430.01     31.95 o 
   4   4 -14      283.53      328.50     29.04 o 
   5   4 -14       72.51      102.82     21.51 o 
   6   4 -14      697.46      643.33     55.08 o 
   7   4 -14     1234.57     1170.68     72.86 o 
   8   4 -14       62.17       81.13     34.67 o 
   9   4 -14     1228.05     1199.01     75.24 o 
  10   4 -14      198.09      106.12     36.52 o 
  11   4 -14       66.41       41.62     34.49 o 
  12   4 -14      181.92      147.30     41.27 o 
  13   4 -14      196.47      200.36     44.88 o 
  16   4 -14      135.13      190.42     44.70 o 
   1   5 -14      138.13      120.92     44.31 o 
   2   5 -14      670.07      701.62     38.20 o 
   3   5 -14       29.14       54.23     23.27 o 
   4   5 -14      625.26      672.72     37.79 o 
   5   5 -14      571.00      612.16     36.97 o 
   6   5 -14      100.31       76.91     33.09 o 
   7   5 -14      179.68      250.08     44.09 o 
   8   5 -14     1018.90      998.39     70.22 o 
   9   5 -14       44.16       21.65     28.60 o 
  10   5 -14      307.30      342.91     51.21 o 
  11   5 -14       67.52       26.57     35.46 o 
  12   5 -14      181.03      108.59     39.42 o 
  13   5 -14       91.02      105.95     40.13 o 
  14   5 -14      360.87      426.42     59.92 o 
  15   5 -14      144.27      109.03     28.94 o 
   0   6 -14       79.53       85.62     31.77 o 
   1   6 -14      348.65      387.83     32.88 o 
   2   6 -14       33.77       27.37     29.48 o 
   3   6 -14     1362.20     1406.17     55.11 o 
   4   6 -14      116.44      107.03     24.71 o 
   5   6 -14      264.74      216.43     39.95 o 
   6   6 -14       59.16       60.02     22.22 o 
   7   6 -14      160.28      201.33     40.57 o 
   8   6 -14       15.27       -5.63     27.01 o 
   9   6 -14      319.38      384.62     53.94 o 
  10   6 -14       53.81       59.57     35.90 o 
  11   6 -14        0.16       16.63     35.90 o 
  12   6 -14       33.30       24.73     39.69 o 
  13   6 -14      531.79      511.07     65.20 o 
   1   7 -14        8.43       15.66     21.32 o 
   2   7 -14      889.93     1000.69     48.05 o 
   3   7 -14       14.05       51.59     22.02 o 
   4   7 -14      652.87      741.94     50.02 o 
   5   7 -14        4.03       12.14     28.69 o 
   6   7 -14       50.06        6.60     29.57 o 
   7   7 -14       11.17      -18.30     27.45 o 
   8   7 -14      306.49      350.13     52.36 o 
   9   7 -14        0.25       -6.95     35.11 o 
  10   7 -14      166.78      173.09     47.25 o 
  11   7 -14       14.02      -16.98     38.63 o 
   0   8 -14      126.76      168.86     40.48 o 
   1   8 -14      158.80      187.01     30.12 o 
   2   8 -14      134.67      136.88     27.99 o 
   3   8 -14      469.37      518.75     57.24 o 
   4   8 -14        6.88       27.10     33.44 o 
   5   8 -14       48.61       69.87     37.93 o 
   6   8 -14       51.72       52.71     35.02 o 
   7   8 -14      221.22      173.88     45.58 o 
   8   8 -14       21.76       13.90     35.20 o 
   0   1 -13       42.55       58.60     21.91 o 
   1   1 -13      654.04      627.05     33.05 o 
   2   1 -13      306.89      331.40     39.47 o 
   3   1 -13     2695.14     2780.45     98.29 o 
   4   1 -13      355.08      369.14     36.34 o 
  19   1 -13      643.14      562.46     62.65 o 
  20   1 -13        9.97      -11.09     31.06 o 
   1   2 -13      184.22      249.61     24.21 o 
   2   2 -13     2404.12     2447.33     66.54 o 
   3   2 -13      401.18      418.02     28.69 o 
   4   2 -13     1441.42     1418.19     88.35 o 
   5   2 -13      392.86      452.21     29.11 o 
   6   2 -13      170.90      162.53     32.65 o 
   7   2 -13      320.14      370.37     43.03 o 
   8   2 -13     1190.45     1225.15     69.16 o 
  16   2 -13       78.34       63.62     30.18 o 
  17   2 -13       25.26       -9.59     28.42 o 
  18   2 -13      532.72      493.56     58.52 o 
  19   2 -13        7.30        0.53     31.94 o 
   0   3 -13     1367.91     1294.66     66.35 o 
   1   3 -13      719.58      699.80     35.22 o 
   2   3 -13      234.14      286.51     42.37 o 
   3   3 -13     2654.45     2760.23     71.91 o 
   4   3 -13       53.38       55.00     25.52 o 
   5   3 -13      487.31      471.74     45.23 o 
   6   3 -13      607.84      657.76     52.18 o 
   7   3 -13      127.76      137.45     33.26 o 
   8   3 -13      301.72      284.31     40.13 o 
   9   3 -13      544.37      496.82     48.31 o 
  10   3 -13      215.66      271.38     43.21 o 
  11   3 -13       48.79       30.62     30.89 o 
  14   3 -13      130.50      103.92     34.32 o 
  15   3 -13      451.10      327.25     47.87 o 
  16   3 -13      137.70      122.93     36.61 o 
  17   3 -13       98.59       83.59     33.61 o 
  18   3 -13       70.00       66.00     35.46 o 
  19   3 -13      615.53      592.20     64.94 o 
   1   4 -13      769.66      851.50     38.80 o 
   2   4 -13     1437.48     1443.09     81.13 o 
   3   4 -13       44.01       45.72     17.15 o 
   4   4 -13     1078.11     1134.39     69.38 o 
   5   4 -13      627.92      628.99     34.60 o 
   6   4 -13        7.84        4.01     16.02 o 
   7   4 -13     1159.52     1136.19     69.69 o 
   8   4 -13      336.33      368.70     44.61 o 
   9   4 -13       90.70      117.21     34.05 o 
  10   4 -13      265.67      222.89     42.33 o 
  11   4 -13      477.52      442.08     52.44 o 
  12   4 -13       17.64       22.42     21.21 o 
  13   4 -13       85.85       78.32     23.22 o 
  14   4 -13      282.33      302.39     33.54 o 
  15   4 -13      680.41      574.96     56.93 o 
  16   4 -13      112.79      107.88     36.43 o 
  17   4 -13      423.67      440.85     56.40 o 
  18   4 -13      208.65      160.85     40.83 o 
   0   5 -13     1349.56     1329.69     70.04 o 
   1   5 -13      113.64      107.75     21.34 o 
   2   5 -13      370.51      367.21     30.36 o 
   3   5 -13      286.11      301.48     28.01 o 
   4   5 -13      289.18      359.92     29.40 o 
   5   5 -13       32.81       34.63     18.04 o 
   6   5 -13      880.86      928.45     41.99 o 
   7   5 -13      423.77      455.81     50.07 o 
   8   5 -13       31.67       29.04     28.77 o 
   9   5 -13      874.25      886.02     65.64 o 
  10   5 -13      718.01      806.56     62.83 o 
  11   5 -13      130.96      125.82     24.75 o 
  12   5 -13      405.23      370.11     34.61 o 
  13   5 -13       34.16       47.17     22.62 o 
  14   5 -13      151.97      115.98     26.78 o 
  15   5 -13      201.24      204.32     31.23 o 
  16   5 -13      729.12      665.50     45.23 o 
  17   5 -13       34.84       50.68     34.93 o 
   1   6 -13      473.88      483.39     33.35 o 
   2   6 -13       57.53       49.26     19.76 o 
   3   6 -13       10.05       -9.23     16.37 o 
   4   6 -13       16.11        4.15     25.83 o 
   5   6 -13      702.55      715.59     39.83 o 
   6   6 -13      317.12      367.93     31.55 o 
   7   6 -13      242.10      294.22     56.76 o 
   8   6 -13      356.97      352.51     48.22 o 
   9   6 -13      295.51      249.46     46.11 o 
  10   6 -13      135.15      118.44     37.93 o 
  11   6 -13      732.15      642.80     61.77 o 
  12   6 -13        3.21       26.93     33.35 o 
  13   6 -13      156.60      161.64     33.53 o 
  14   6 -13      118.78       80.46     26.59 o 
  15   6 -13      112.78       89.34     29.08 o 
  16   6 -13       58.04       54.73     34.23 o 
   0   7 -13      177.01      234.59     38.89 o 
   1   7 -13       17.37       26.57     18.37 o 
   2   7 -13      164.89      125.29     24.45 o 
   3   7 -13       19.43       32.92     20.85 o 
   4   7 -13      357.41      400.75     33.74 o 
   5   7 -13       43.99       64.78     21.96 o 
   6   7 -13      825.42      905.61     44.94 o 
   7   7 -13       12.07       21.83     20.90 o 
   8   7 -13        0.10      -18.83     27.81 o 
   9   7 -13        5.30      -20.06     28.86 o 
  10   7 -13      523.08      444.64     56.67 o 
  11   7 -13        0.89       41.80     37.40 o 
  12   7 -13      555.80      596.25     67.93 o 
  13   7 -13       11.02       13.55     35.11 o 
  14   7 -13       28.83       58.69     39.60 o 
   1   8 -13      370.94      421.07     36.57 o 
   2   8 -13       66.14       65.24     23.73 o 
   3   8 -13        8.74       16.26     20.96 o 
   4   8 -13       27.81       31.15     20.80 o 
   5   8 -13      670.75      696.07     41.85 o 
   6   8 -13       81.28       89.93     36.34 o 
   7   8 -13      130.21       89.23     38.63 o 
   8   8 -13       79.61       42.33     40.57 o 
   9   8 -13      199.58      203.62     49.63 o 
  10   8 -13       61.49      186.90     48.75 o 
  11   8 -13      692.35      745.05     71.80 o 
   0   9 -13      801.77      855.22     69.43 o 
   1   9 -13       85.17      121.21     27.87 o 
   2   9 -13      270.57      259.22     32.71 o 
   3   9 -13      111.88       99.50     26.07 o 
   4   9 -13      144.78      120.21     26.99 o 
   5   9 -13       13.37       18.78     22.73 o 
   6   9 -13      322.73      337.99     53.59 o 
   7   9 -13       37.19       40.13     40.83 o 
  18   0 -12     1094.68     1083.30     76.03 o 
  20   0 -12      135.29      107.09     43.82 o 
   1   1 -12     4127.57     4151.66     92.33 o 
   2   1 -12     1153.85     1188.93     41.36 o 
   3   1 -12      234.67      252.72     23.89 o 
   4   1 -12      651.17      728.51     49.72 o 
  14   1 -12      187.30      186.55     37.05 o 
  15   1 -12      373.80      367.03     47.08 o 
  16   1 -12       43.75       14.43     28.69 o 
  17   1 -12     1561.68     1614.17     88.96 o 
  18   1 -12       71.95       46.46     29.21 o 
  19   1 -12       24.22        4.40     28.77 o 
  20   1 -12      173.06       98.64     39.86 o 
  21   1 -12      525.85      428.09     59.31 o 
   0   2 -12     2445.09     2486.99     91.78 o 
   1   2 -12      600.62      608.00     30.86 o 
   2   2 -12      399.80      433.50     27.15 o 
   3   2 -12     1217.20     1258.85     43.78 o 
   4   2 -12     1665.20     1705.21     51.82 o 
   5   2 -12      171.85      144.31     30.62 o 
   6   2 -12     4333.02     4098.35    138.42 o 
   7   2 -12      561.67      545.83     46.37 o 
   8   2 -12       61.89       37.31     25.25 o 
   9   2 -12      204.20      170.71     33.70 o 
  12   2 -12     2239.74     2205.14     99.17 o 
  13   2 -12      490.42      411.20     46.46 o 
  14   2 -12      144.69      121.17     32.47 o 
  15   2 -12      100.35       66.17     29.92 o 
  16   2 -12      640.87      621.77     56.58 o 
  17   2 -12       54.25       83.77     33.79 o 
  18   2 -12      237.72      287.39     46.81 o 
  19   2 -12      304.23      266.27     45.85 o 
  20   2 -12      177.16      144.05     42.15 o 
  21   2 -12      121.20       95.65     39.69 o 
   1   3 -12      865.06      891.42     45.67 o 
   2   3 -12      764.25      780.93     34.87 o 
   3   3 -12      838.51      853.22     57.94 o 
   4   3 -12      651.13      689.49    103.09 o 
   5   3 -12     1946.83     1924.34     56.55 o 
   6   3 -12      375.28      389.83     27.66 o 
   7   3 -12      363.90      389.11     42.41 o 
   8   3 -12      857.06      839.20     57.64 o 
   9   3 -12      373.07      439.09     46.90 o 
  10   3 -12      586.63      603.47     53.59 o 
  11   3 -12     2266.94     2295.12     70.09 o 
  12   3 -12      489.41      487.99     36.02 o 
  13   3 -12     1143.57     1156.25     71.54 o 
  14   3 -12      594.97      531.93     51.30 o 
  15   3 -12      150.22      112.02     33.70 o 
  16   3 -12       47.44       66.96     30.71 o 
  17   3 -12      188.24      213.83     41.01 o 
  18   3 -12       59.67       35.55     29.48 o 
  19   3 -12        4.43      -25.96     25.96 o 
  20   3 -12      104.20       39.86     35.99 o 
   0   4 -12     1388.51     1382.31     67.84 o 
   1   4 -12      192.09      176.43     21.69 o 
   2   4 -12      250.79      214.43     22.90 o 
   3   4 -12      705.01      615.33     32.88 o 
   4   4 -12      460.20      458.53     29.01 o 
   5   4 -12        4.86       -4.48     13.33 o 
   6   4 -12      455.32      443.23     43.29 o 
   7   4 -12     1607.79     1678.67     80.78 o 
   8   4 -12       50.37       52.53     27.37 o 
   9   4 -12     2439.77     2436.75    103.83 o 
  10   4 -12      555.22      528.32     35.61 o 
  11   4 -12      160.24      140.29     23.89 o 
  12   4 -12      764.38      690.58     39.95 o 
  13   4 -12      568.79      535.22     37.51 o 
  14   4 -12       17.92        0.46     18.51 o 
  15   4 -12      228.34      213.82     29.66 o 
  16   4 -12      187.62      173.79     39.42 o 
  17   4 -12       16.58      -19.97     25.17 o 
  18   4 -12      137.19      144.93     38.10 o 
  19   4 -12      192.30      147.13     41.18 o 
   1   5 -12      666.16      653.92     34.40 o 
   2   5 -12      591.23      603.17     32.88 o 
   3   5 -12        3.74        9.11     15.06 o 
   4   5 -12      726.25      733.48     36.22 o 
   5   5 -12      463.56      447.88     30.22 o 
   6   5 -12       61.14       63.17     18.89 o 
   7   5 -12      359.18      404.14     37.75 o 
   8   5 -12     2423.83     2488.49    104.71 o 
   9   5 -12       39.89       57.89     20.40 o 
  10   5 -12      566.87      603.01     37.74 o 
  11   5 -12      250.39      261.86     29.78 o 
  12   5 -12      159.33      180.36     26.76 o 
  13   5 -12       29.35       11.71     24.33 o 
  14   5 -12      367.13      378.23     34.11 o 
  15   5 -12      651.17      623.86     40.94 o 
  16   5 -12      125.37      114.96     25.32 o 
  17   5 -12      360.44      342.19     35.84 o 
  18   5 -12      102.01       75.06     35.73 o 
   0   6 -12      941.29      912.68     58.69 o 
   1   6 -12      438.02      412.60     31.23 o 
   2   6 -12      247.37      330.93     40.30 o 
   3   6 -12     1526.23     1601.10     54.97 o 
   4   6 -12       63.09       78.94     19.47 o 
   5   6 -12      408.86      447.86     31.83 o 
   6   6 -12      180.65      164.56     23.42 o 
   7   6 -12      528.78      563.48     34.32 o 
   8   6 -12        2.39       -0.16     28.55 o 
   9   6 -12      471.73      551.11     53.76 o 
  10   6 -12       37.47       46.37     30.97 o 
  11   6 -12        6.29       31.88     19.57 o 
  12   6 -12       42.40       25.08     21.31 o 
  13   6 -12      458.99      447.45     37.21 o 
  14   6 -12      185.19      178.72     32.16 o 
  15   6 -12      331.12      313.63     34.23 o 
  16   6 -12      346.03      333.72     59.53 o 
  17   6 -12       42.79       23.68     24.70 o 
   1   7 -12       29.94       18.44     17.91 o 
   2   7 -12     1301.96     1319.60     51.66 o 
   3   7 -12       21.97       31.27     22.00 o 
   4   7 -12     1013.18     1014.39     45.74 o 
   5   7 -12       18.36       14.82     18.29 o 
   6   7 -12       31.23       20.30     17.19 o 
   7   7 -12        1.53      -14.88     14.88 o 
   8   7 -12      404.36      415.33     33.60 o 
   9   7 -12        1.91       20.77     30.36 o 
  10   7 -12       98.22       82.27     35.99 o 
  11   7 -12        6.26      -11.18     29.57 o 
  12   7 -12      210.60      181.80     43.73 o 
  13   7 -12       32.30        0.79     33.17 o 
  14   7 -12      495.00      538.97     63.80 o 
  15   7 -12        6.76        2.99     37.22 o 
  16   7 -12       34.74       19.09     30.71 o 
   0   8 -12      670.91      738.71     58.43 o 
   1   8 -12      288.75      332.31     31.97 o 
   2   8 -12       46.06       12.94     19.09 o 
   3   8 -12      618.56      628.68     38.71 o 
   4   8 -12       89.24      120.10     23.98 o 
   5   8 -12      227.37      280.90     29.98 o 
   6   8 -12        1.33       19.49     19.44 o 
   7   8 -12      174.74      193.99     28.19 o 
   8   8 -12       13.17        1.85     30.53 o 
   9   8 -12      354.73      393.86     54.12 o 
  10   8 -12       57.71       79.11     38.98 o 
  11   8 -12       27.91       81.57     40.39 o 
  12   8 -12       58.82       55.44     41.53 o 
  13   8 -12      316.29      304.11     52.71 o 
   1   9 -12      314.98      306.90     54.16 o 
   2   9 -12      241.43      227.61     29.82 o 
   3   9 -12        6.65       27.78     21.36 o 
   4   9 -12      148.11       94.64     25.01 o 
   5   9 -12        8.64       20.06     20.78 o 
   6   9 -12      107.57      100.19     26.53 o 
   7   9 -12        7.87       24.11     38.81 o 
   8   9 -12      468.81      541.34     64.06 o 
   9   9 -12       27.54       42.59     37.57 o 
  10   9 -12      192.67      245.33     52.80 o 
   0  10 -12      108.51       58.34     37.49 o 
   1  10 -12       72.83       32.64     22.79 o 
   2  10 -12       46.01       45.23     24.45 o 
   3  10 -12      133.53      168.04     30.85 o 
   4  10 -12       45.57       57.29     46.68 o 
   5  10 -12        7.71      -27.63     27.63 o 
  14   0 -11     2471.16     2285.48    101.02 o 
  16   0 -11      233.93      172.65     37.75 o 
  18   0 -11      696.96      624.15     58.25 o 
  20   0 -11      315.95      323.20     50.33 o 
  22   0 -11      106.44      121.61     42.50 o 
   0   1 -11       49.06       88.17     20.41 o 
   1   1 -11      730.13      772.89     31.54 o 
   2   1 -11        6.33       11.30     11.10 o 
   3   1 -11     2373.03     2415.71     60.95 o 
   4   1 -11      159.56      153.55     28.11 o 
   5   1 -11      120.17      105.82     18.17 o 
   6   1 -11      536.21      547.36     27.22 o 
  12   1 -11      314.77      226.15     35.90 o 
  13   1 -11     1881.70     1843.57     87.99 o 
  14   1 -11       47.78        5.46     23.93 o 
  15   1 -11     1486.21     1475.58     79.90 o 
  16   1 -11       46.94       31.50     27.01 o 
  17   1 -11       95.37       27.19     27.28 o 
  18   1 -11       14.57      -10.34     18.16 o 
  19   1 -11      802.25      767.52     45.70 o 
  20   1 -11       88.58       55.10     25.34 o 
  21   1 -11      136.86      104.61     29.00 o 
  22   1 -11       60.46       25.56     25.79 o 
   1   2 -11      332.79      351.94     23.15 o 
   2   2 -11     2020.68     2039.99     55.43 o 
   3   2 -11      144.81      119.16     16.57 o 
   4   2 -11     2728.58     2838.00     68.43 o 
   5   2 -11     1321.42     1383.11     44.10 o 
   6   2 -11      227.56      227.20     33.70 o 
   7   2 -11      161.95      161.21     29.39 o 
   8   2 -11     1544.43     1600.89     74.18 o 
   9   2 -11      679.95      663.57     50.60 o 
  10   2 -11      529.61      463.66     31.74 o 
  11   2 -11      600.38      577.95     48.49 o 
  12   2 -11      671.79      617.90     50.86 o 
  13   2 -11      768.71      703.69     53.68 o 
  14   2 -11     1802.20     1705.86     84.65 o 
  15   2 -11      139.03      164.46     34.58 o 
  16   2 -11       63.53       26.05     26.66 o 
  17   2 -11      108.48       98.73     32.38 o 
  18   2 -11      555.17      523.22     55.61 o 
  19   2 -11       14.85        2.99     26.13 o 
  20   2 -11     1016.63      926.93     71.19 o 
  21   2 -11      114.30       85.18     38.98 o 
  22   2 -11      179.83      185.40     44.79 o 
   0   3 -11      509.78      475.79     38.45 o 
   1   3 -11      630.56      637.06     30.25 o 
   2   3 -11      416.82      445.46     27.76 o 
   3   3 -11     2484.42     2450.25    130.85 o 
   4   3 -11       83.07       64.90     26.27 o 
   5   3 -11     1549.62     1607.05     90.02 o 
   6   3 -11      335.06      383.74     24.86 o 
   7   3 -11      535.81      530.70     44.35 o 
   8   3 -11      214.06      225.00     34.93 o 
   9   3 -11     1348.76     1321.66     59.44 o 
  10   3 -11      838.63      816.57     39.63 o 
  11   3 -11      113.63      134.00     22.41 o 
  12   3 -11      506.60      487.97     35.51 o 
  13   3 -11     1178.56     1092.08     70.22 o 
  14   3 -11       13.26       -4.05     22.00 o 
  15   3 -11      210.62      191.65     37.93 o 
  16   3 -11      345.62      261.87     40.39 o 
  17   3 -11       35.79       23.85     26.13 o 
  18   3 -11      221.90      186.11     38.89 o 
  19   3 -11      708.70      780.78     63.80 o 
  20   3 -11       24.05       13.73     27.72 o 
  21   3 -11      417.18      318.54     51.12 o 
   1   4 -11     1566.78     1494.25     48.14 o 
   2   4 -11     1080.56     1062.36     39.71 o 
   3   4 -11      476.04      444.45     40.83 o 
   4   4 -11      995.03     1065.25     39.81 o 
   5   4 -11      997.50      975.65     37.88 o 
   6   4 -11       41.59       30.73     24.24 o 
   7   4 -11      869.51      888.99     37.00 o 
   8   4 -11     1185.71     1260.23     37.15 o 
   9   4 -11      588.64      597.83     34.96 o 
  10   4 -11      391.56      359.86     29.96 o 
  11   4 -11     1268.31     1169.23     48.09 o 
  12   4 -11      442.62      394.66     51.17 o 
  13   4 -11       63.28       65.91     21.12 o 
  14   4 -11      348.11      344.20     31.78 o 
  15   4 -11      680.22      657.88     89.05 o 
  16   4 -11        2.13       -8.36     22.97 o 
  17   4 -11      726.56      647.99     57.28 o 
  18   4 -11      116.12       84.47     32.29 o 
  19   4 -11      110.78      113.34     37.49 o 
  20   4 -11      264.32      201.42     44.26 o 
  21   4 -11      214.69      149.15     41.53 o 
   0   5 -11     2650.44     2520.08     98.20 o 
   1   5 -11      217.04      218.36     22.52 o 
   2   5 -11      787.53      821.82     36.29 o 
   3   5 -11      268.03      213.06     23.18 o 
   4   5 -11      686.70      622.94     32.81 o 
   5   5 -11        4.10       -6.33     12.76 o 
   6   5 -11     1431.38     1445.81     48.48 o 
   7   5 -11      405.04      450.90     31.04 o 
   8   5 -11       18.34       21.44     29.17 o 
   9   5 -11     1302.53     1303.25     50.07 o 
  10   5 -11     1548.48     1545.96    113.47 o 
  11   5 -11      398.16      404.80     32.49 o 
  12   5 -11      821.02      822.29     41.95 o 
  13   5 -11      142.92      140.93     24.82 o 
  14   5 -11      160.60      131.59     34.89 o 
  15   5 -11       41.18       68.56     21.89 o 
  16   5 -11      847.05      901.95     46.46 o 
  17   5 -11       31.81       25.76     21.62 o 
  18   5 -11      392.27      351.45     49.10 o 
  19   5 -11       36.81       -0.26     30.09 o 
  20   5 -11      113.38       83.51     36.17 o 
   1   6 -11     1218.20     1288.63     46.72 o 
   2   6 -11       41.20       45.70     16.60 o 
   3   6 -11      533.99      489.87     31.21 o 
   4   6 -11      104.68      112.97     43.12 o 
   5   6 -11     1205.36     1184.29     45.55 o 
   6   6 -11      286.84      304.15     41.45 o 
   7   6 -11      249.59      313.14     63.00 o 
   8   6 -11      442.77      454.78     32.28 o 
   9   6 -11      346.75      366.22     29.12 o 
  10   6 -11      419.11      425.92     34.71 o 
  11   6 -11     1778.26     1771.13     61.21 o 
  12   6 -11       16.24        5.19     18.62 o 
  13   6 -11      627.61      623.78     39.69 o 
  14   6 -11       74.54       68.13     22.39 o 
  15   6 -11       98.49      120.40     25.05 o 
  16   6 -11       24.49      -12.88     20.28 o 
  17   6 -11      515.38      460.45     38.99 o 
  18   6 -11       27.90        0.82     21.62 o 
  19   6 -11       12.10        4.49     31.59 o 
   0   7 -11      874.65      838.41     55.96 o 
   1   7 -11        3.63       -6.25     15.48 o 
   2   7 -11      189.09      164.67     36.52 o 
   3   7 -11       12.59       37.06     17.45 o 
   4   7 -11      475.21      517.58     33.43 o 
   5   7 -11       73.08       57.67     19.16 o 
   6   7 -11      755.90      775.97     40.12 o 
   7   7 -11       58.37       38.46     28.55 o 
   8   7 -11      164.35      102.72     38.41 o 
   9   7 -11        0.37        3.65     17.73 o 
  10   7 -11      932.95      963.36     68.02 o 
  11   7 -11        0.40       46.55     32.38 o 
  12   7 -11     1144.89     1184.76     77.08 o 
  13   7 -11       74.23      134.19     40.21 o 
  14   7 -11      148.31      115.65     25.18 o 
  15   7 -11        4.58       10.04     21.65 o 
  16   7 -11      246.15      232.96     59.97 o 
  17   7 -11        5.87        0.93     23.28 o 
   1   8 -11     1570.14     1513.61     86.10 o 
   2   8 -11        0.56       16.33     20.37 o 
   3   8 -11       10.38        7.94     18.91 o 
   4   8 -11       55.03       72.77     21.12 o 
   5   8 -11     1112.57     1123.35     49.25 o 
   6   8 -11      236.43      259.00     35.24 o 
   7   8 -11      429.11      480.22     36.44 o 
   8   8 -11       62.20       46.72     21.00 o 
   9   8 -11      149.58       94.80     24.14 o 
  10   8 -11       99.21       94.07     36.78 o 
  11   8 -11      788.96      719.88     65.12 o 
  12   8 -11       85.80      129.62     40.48 o 
  13   8 -11      224.91      188.22     46.02 o 
  14   8 -11       27.97        6.25     36.17 o 
  15   8 -11      120.88      137.18     49.54 o 
   0   9 -11     2119.79     2242.81    103.22 o 
   1   9 -11       67.02       71.60     43.47 o 
   2   9 -11      282.95      255.83     30.64 o 
   3   9 -11      132.79       99.77     24.20 o 
   4   9 -11      227.08      165.05     26.82 o 
   5   9 -11      119.47       73.74     23.85 o 
   6   9 -11      380.37      388.06     35.40 o 
   7   9 -11       78.59       61.71     53.85 o 
   8   9 -11       22.84      -23.93     30.18 o 
   9   9 -11      118.98       91.87     40.83 o 
  10   9 -11      242.40      269.18     50.77 o 
  11   9 -11       51.88       23.41     39.16 o 
  12   9 -11      157.79      108.76     40.48 o 
   1  10 -11      674.78      779.15     45.45 o 
   2  10 -11      433.97      453.66     74.84 o 
   3  10 -11      118.82      111.52     27.64 o 
   4  10 -11      192.67      188.73     41.89 o 
   5  10 -11      185.35      184.36     31.59 o 
   6  10 -11       11.86      -21.30     21.30 o 
   7  10 -11      155.75      133.91     29.35 o 
   8  10 -11      107.04      140.18     45.23 o 
   9  10 -11       27.28       36.52     41.36 o 
   2   0 -10     2624.58     2880.77     89.67 o 
   4   0 -10     2161.60     2248.53     74.27 o 
  12   0 -10     1819.51     1697.94     80.69 o 
  14   0 -10       52.71       63.80     26.31 o 
  16   0 -10     1871.20     1958.58     91.69 o 
  18   0 -10     1096.53     1024.61     69.25 o 
  20   0 -10       33.18       48.05     30.53 o 
  22   0 -10      667.04      623.27     64.15 o 
   1   1 -10     5438.90     5569.36    114.96 o 
   2   1 -10      393.13      362.68     21.97 o 
   3   1 -10      352.45      360.54     21.23 o 
   4   1 -10      316.99      358.99     38.32 o 
   5   1 -10     3259.47     3426.72    125.22 o 
   6   1 -10      595.25      514.94     39.60 o 
   7   1 -10      993.32      992.75     54.20 o 
   9   1 -10      343.54      317.57     36.61 o 
  10   1 -10      230.04      231.60     33.26 o 
  11   1 -10     2277.16     2311.44     94.15 o 
  12   1 -10       39.82       52.09     24.11 o 
  13   1 -10      707.85      632.24     48.84 o 
  14   1 -10      197.05      173.42     23.52 o 
  15   1 -10      421.69      444.13     33.10 o 
  16   1 -10       30.17        1.05     16.49 o 
  17   1 -10     1302.12     1244.27     52.53 o 
  18   1 -10      182.90      214.53     29.14 o 
  19   1 -10       75.85       44.99     21.79 o 
  20   1 -10      280.19      272.25     32.57 o 
  21   1 -10      441.53      454.11     39.41 o 
  22   1 -10       95.74       88.52     28.31 o 
  23   1 -10      398.65      407.25     41.19 o 
   0   2 -10     2636.33     2685.24     89.75 o 
   1   2 -10      964.74     1017.20     34.86 o 
   2   2 -10     1424.90     1389.79     61.60 o 
   3   2 -10     1310.08     1278.32     40.15 o 
   4   2 -10     2128.09     2103.77     54.13 o 
   5   2 -10      703.75      689.96     29.07 o 
   6   2 -10     3467.81     3558.94    129.84 o 
   7   2 -10       74.87      114.66     25.43 o 
   8   2 -10      101.77      102.35     17.54 o 
   9   2 -10      563.16      820.20     51.74 o 
  10   2 -10     3512.66     3544.14     86.99 o 
  11   2 -10       37.55        7.97     18.39 o 
  12   2 -10     2103.97     1914.06     86.94 o 
  13   2 -10      869.67      852.93     57.28 o 
  14   2 -10       11.16        1.76     22.26 o 
  15   2 -10      338.24      289.77     41.01 o 
  16   2 -10      817.23      809.99     58.08 o 
  17   2 -10       82.23       87.11     30.62 o 
  18   2 -10      153.79      179.01     27.45 o 
  19   2 -10      384.09      283.44     31.31 o 
  20   2 -10      148.32      122.50     25.77 o 
  21   2 -10      215.80      225.12     43.34 o 
  22   2 -10      597.63      596.93     62.52 o 
  23   2 -10       45.09       25.64     25.63 o 
   1   3 -10      438.40      378.76     23.14 o 
   2   3 -10     1422.30     1417.29     43.13 o 
   3   3 -10      401.11      405.39     35.55 o 
   4   3 -10      878.10     1006.08     63.14 o 
   5   3 -10     2813.03     2777.02     66.60 o 
   6   3 -10      820.48      781.35     31.47 o 
   7   3 -10      445.98      499.55     23.46 o 
   8   3 -10     3531.62     3722.61     87.29 o 
   9   3 -10      835.55      841.21     37.58 o 
  10   3 -10      271.22      280.08     26.06 o 
  11   3 -10     2458.99     2410.25     68.82 o 
  12   3 -10      916.17      912.59     69.87 o 
  13   3 -10      944.33      996.40     78.76 o 
  14   3 -10     1227.45     1177.62     48.07 o 
  15   3 -10       26.17       -9.94     20.68 o 
  16   3 -10      140.18      137.62     33.53 o 
  17   3 -10      515.57      431.97     49.36 o 
  18   3 -10      196.81      162.26     35.81 o 
  19   3 -10        3.84       12.50     24.81 o 
  20   3 -10      131.44      163.23     38.37 o 
  21   3 -10      341.87      324.61     48.22 o 
  22   3 -10       15.69       -6.60     26.49 o 
   0   4 -10      274.91      339.84     32.91 o 
   1   4 -10      722.51      648.67     29.95 o 
   2   4 -10      142.95      149.60     18.16 o 
   3   4 -10     1418.43     1558.28     46.06 o 
   4   4 -10      251.95      285.20     21.91 o 
   5   4 -10      144.70      167.45     28.25 o 
   6   4 -10      186.51      229.99     17.15 o 
   7   4 -10     2122.18     2161.66     48.12 o 
   8   4 -10       64.89       35.55     23.54 o 
   9   4 -10     3005.90     3041.31    109.42 o 
  10   4 -10     1599.61     1561.00     53.59 o 
  11   4 -10      121.83      117.77     39.42 o 
  12   4 -10      468.88      473.78     31.54 o 
  13   4 -10      782.39      688.71     37.74 o 
  14   4 -10       15.00       11.85     18.53 o 
  15   4 -10      785.40      715.37     39.50 o 
  16   4 -10      345.38      309.30     30.58 o 
  17   4 -10        2.02       17.60     25.87 o 
  18   4 -10      253.35      154.96     36.78 o 
  19   4 -10      136.32      116.06     34.85 o 
  20   4 -10      123.29      151.00     38.63 o 
  21   4 -10       77.38       32.12     35.29 o 
  22   4 -10      312.81      308.68     51.56 o 
   1   5 -10      891.71      811.64     35.25 o 
   2   5 -10     1245.16     1299.87     43.77 o 
   3   5 -10      244.00      229.02     21.81 o 
   4   5 -10     1023.10      995.51     50.38 o 
   5   5 -10      115.66      148.35     17.94 o 
   6   5 -10       41.33       37.11     15.91 o 
   7   5 -10      114.82      109.83     15.24 o 
   8   5 -10     2381.62     2354.75     52.60 o 
   9   5 -10      295.65      330.63     21.74 o 
  10   5 -10     1370.98     1367.04     50.11 o 
  11   5 -10      237.06      228.59     50.86 o 
  12   5 -10      226.66      227.95     26.48 o 
  13   5 -10      152.90      163.20     24.48 o 
  14   5 -10     1034.49      997.89     45.68 o 
  15   5 -10      336.96      372.23     39.95 o 
  16   5 -10      271.29      297.86     31.07 o 
  17   5 -10      485.53      477.27     47.39 o 
  18   5 -10       73.88       56.33     23.93 o 
  19   5 -10       53.02       15.40     31.15 o 
  20   5 -10      286.53      247.09     45.85 o 
  21   5 -10       70.88       89.40     38.81 o 
   0   6 -10     1202.00     1145.60     61.77 o 
   1   6 -10      629.38      595.19     31.98 o 
   2   6 -10      601.59      629.40     33.19 o 
   3   6 -10     3172.87     3138.05     79.52 o 
   4   6 -10      153.84      155.88     21.13 o 
   5   6 -10      330.72      338.45     27.19 o 
   6   6 -10      305.42      328.73     27.20 o 
   7   6 -10     1260.41     1259.08     46.35 o 
   8   6 -10       22.59       17.67     12.88 o 
   9   6 -10     1672.46     1559.23     53.63 o 
  10   6 -10        4.24       -2.36     15.59 o 
  11   6 -10       18.08       -5.44     17.47 o 
  12   6 -10       67.97       60.88     19.71 o 
  13   6 -10     1063.80      965.13     46.01 o 
  14   6 -10      118.84      113.06     23.88 o 
  15   6 -10      684.12      670.23     41.75 o 
  16   6 -10      358.46      353.61     34.26 o 
  17   6 -10       71.79       30.91     22.97 o 
  18   6 -10       53.06       55.95     23.09 o 
  19   6 -10      684.49      639.65    115.32 o 
  20   6 -10       32.64       21.21     34.05 o 
   1   7 -10        2.72       10.77     14.90 o 
   2   7 -10     2103.74     2024.13     62.18 o 
   3   7 -10      190.39      208.48     24.62 o 
   4   7 -10     1888.77     1988.84     61.10 o 
   5   7 -10        7.65       -4.62     16.65 o 
   6   7 -10      146.79      160.13     22.98 o 
   7   7 -10       29.14       20.17     17.29 o 
   8   7 -10     1179.14     1233.80     50.38 o 
   9   7 -10       55.62       58.15     19.91 o 
  10   7 -10      189.85      175.63     24.40 o 
  11   7 -10        4.32       17.16     29.39 o 
  12   7 -10      582.18      550.67     37.31 o 
  13   7 -10        5.43       20.82     18.84 o 
  14   7 -10     1049.27     1125.54     52.84 o 
  15   7 -10       11.34        8.92     19.34 o 
  16   7 -10       32.52       18.87     21.92 o 
  17   7 -10        5.45       11.51     21.90 o 
  18   7 -10      646.39      614.40     65.69 o 
   0   8 -10      545.75      511.60     48.49 o 
   1   8 -10      391.79      431.09     33.17 o 
   2   8 -10      106.59      101.49     21.86 o 
   3   8 -10     1743.81     1804.90     60.42 o 
   4   8 -10       61.66       77.13     20.02 o 
   5   8 -10      185.39      173.22     25.48 o 
   6   8 -10       52.59       60.14     20.87 o 
   7   8 -10      375.25      425.42     33.31 o 
   8   8 -10       17.86       23.05     18.42 o 
   9   8 -10      667.51      696.70     39.36 o 
  10   8 -10       13.41       20.27     19.50 o 
  11   8 -10       11.08      -16.81     30.89 o 
  12   8 -10       35.47       55.35     36.08 o 
  13   8 -10      515.11      598.10     59.48 o 
  14   8 -10       50.98       50.51     35.29 o 
  15   8 -10      330.61      260.55     49.28 o 
  16   8 -10      186.13      222.27     50.07 o 
   1   9 -10      248.81      232.55     28.93 o 
   2   9 -10      367.80      389.04     40.65 o 
   3   9 -10        8.38        5.17     17.79 o 
   4   9 -10      224.72      231.83     54.82 o 
   5   9 -10       29.86       37.98     19.92 o 
   6   9 -10       86.59       44.49     21.46 o 
   7   9 -10       19.70       18.78     19.86 o 
   8   9 -10      595.41      649.69     40.05 o 
   9   9 -10       59.07       79.79     23.57 o 
  10   9 -10      373.45      304.81     49.19 o 
  11   9 -10      153.43      120.64     41.45 o 
  12   9 -10       89.57      112.90     42.59 o 
  13   9 -10        6.27       27.98     35.81 o 
  14   9 -10      283.65      301.73     57.11 o 
   0  10 -10      312.49      320.92     48.57 o 
   1  10 -10       96.28       85.42     25.51 o 
   2  10 -10       65.64       36.31     34.58 o 
   3  10 -10      385.22      308.71     34.33 o 
   4  10 -10       61.87       57.65     41.27 o 
   5  10 -10        1.24        0.66     20.69 o 
   6  10 -10      135.84      160.69     59.88 o 
   7  10 -10      532.25      581.05     58.87 o 
   8  10 -10        0.40      -20.68     20.68 o 
   9  10 -10      475.11      532.98     63.80 o 
  10  10 -10      187.85      216.82     48.84 o 
  11  10 -10        4.83      -11.35     32.29 o 
   1  11 -10      167.98      159.14     37.27 o 
   2  11 -10      210.10      191.79     44.00 o 
   3  11 -10       58.60       -5.61     32.87 o 
   4  11 -10      138.26       93.08     29.29 o 
   5  11 -10      196.15      209.15     40.92 o 
   6  11 -10       16.66       27.69     25.80 o 
   2   0  -9     5551.54     5584.84    149.24 o 
   4   0  -9      957.30     1030.42     41.62 o 
   6   0  -9     2067.74     2165.02     67.23 o 
  10   0  -9     6329.48     6083.33    178.01 o 
  12   0  -9      505.16      514.42     43.91 o 
  14   0  -9     1882.20     1822.98     83.42 o 
  16   0  -9      319.85      298.30     40.92 o 
  18   0  -9      741.32      771.10     58.78 o 
  20   0  -9      838.48      845.63     63.88 o 
  22   0  -9      119.52       78.32     35.64 o 
  24   0  -9      750.37      789.75     69.43 o 
   0   1  -9      221.94      275.95     26.05 o 
   1   1  -9     2948.73     3013.94     65.45 o 
   2   1  -9      431.55      380.13     20.88 o 
   3   1  -9     4434.23     4393.66     89.03 o 
   4   1  -9      958.75      950.58     31.62 o 
   5   1  -9      378.41      339.94     20.06 o 
   6   1  -9      232.69      222.11     16.51 o 
   7   1  -9     3359.72     3612.45    131.20 o 
   8   1  -9       51.18       54.33     18.92 o 
   9   1  -9     4632.73     4468.28    141.23 o 
  10   1  -9     1364.47     1257.09     63.53 o 
  11   1  -9      265.04      223.51     32.29 o 
  12   1  -9     1470.63     1403.26     49.17 o 
  13   1  -9      802.15      785.29     45.54 o 
  14   1  -9      185.38      174.95     23.11 o 
  15   1  -9     1575.24     1492.77     53.63 o 
  16   1  -9      108.85      104.74     23.49 o 
  17   1  -9       82.45       82.02     21.19 o 
  18   1  -9       55.53       59.86     32.82 o 
  19   1  -9     1469.53     1380.05     55.87 o 
  20   1  -9      117.69      199.22     30.23 o 
  21   1  -9      134.16      128.95     26.28 o 
  22   1  -9       35.87       -3.44     20.08 o 
  23   1  -9      310.70      297.11     35.55 o 
  24   1  -9        3.41       53.85     25.74 o 
   1   2  -9      171.34      179.64     15.87 o 
   2   2  -9     3098.88     3089.41     67.52 o 
   3   2  -9     1663.36     1676.14     45.15 o 
   4   2  -9     2911.41     2684.82     67.93 o 
   5   2  -9     1492.24     1502.02     42.28 o 
   6   2  -9       89.07       95.03     16.45 o 
   7   2  -9       12.85       22.23     11.52 o 
   8   2  -9      752.55      853.13     40.61 o 
   9   2  -9      156.01      131.08     17.95 o 
  10   2  -9       49.15       81.49     36.83 o 
  11   2  -9     2093.04     2004.62     58.45 o 
  12   2  -9      490.27      476.58     41.89 o 
  13   2  -9      998.13      987.30     59.22 o 
  14   2  -9     1537.49     1511.57     75.68 o 
  15   2  -9      247.55      273.37     26.97 o 
  16   2  -9      276.26      204.60     24.95 o 
  17   2  -9      113.84       91.68     21.00 o 
  18   2  -9      810.30      788.77     42.23 o 
  19   2  -9       50.53       43.32     21.12 o 
  20   2  -9     1302.69     1263.88     54.85 o 
  21   2  -9      193.14      144.07     30.14 o 
  22   2  -9      188.83      182.09     30.72 o 
  23   2  -9      112.09      111.03     30.01 o 
  24   2  -9      155.53      165.04     33.25 o 
   0   3  -9     2339.60     2387.82     81.31 o 
   1   3  -9     1705.37     1629.43     45.63 o 
   2   3  -9     1106.94     1096.51     35.96 o 
   3   3  -9     3528.47     3396.94    109.47 o 
   4   3  -9      871.45      855.42     49.76 o 
   5   3  -9     1165.01     1139.41     30.35 o 
   6   3  -9      993.22      986.49     28.25 o 
   7   3  -9      608.38      633.57     30.86 o 
   8   3  -9       68.43       72.21     11.56 o 
   9   3  -9      285.46      341.92     81.53 o 
  10   3  -9     1334.72     1309.44     50.77 o 
  11   3  -9      212.98      283.26     76.12 o 
  12   3  -9     1697.04     1750.73     62.56 o 
  13   3  -9     2332.29     2207.84     64.36 o 
  14   3  -9      612.03      535.03     33.47 o 
  15   3  -9      819.23      737.13     55.08 o 
  16   3  -9      676.84      609.98     52.53 o 
  17   3  -9      306.57      252.72     40.39 o 
  18   3  -9      276.58      309.04     43.38 o 
  19   3  -9     1270.03     1224.62     75.94 o 
  20   3  -9       60.90       35.60     21.46 o 
  21   3  -9      600.18      591.66     41.92 o 
  22   3  -9      375.52      380.30     37.08 o 
  23   3  -9       30.60       36.39     23.38 o 
   1   4  -9     5609.99     5312.69    108.29 o 
   2   4  -9     2224.24     2209.23     94.24 o 
   3   4  -9      614.79      588.65     32.51 o 
   4   4  -9     1369.94     1336.42     33.80 o 
   5   4  -9      959.83      937.00     28.17 o 
   6   4  -9      277.22      259.43     16.91 o 
   7   4  -9      681.29      681.31     56.11 o 
   8   4  -9      789.00      815.55     27.43 o 
   9   4  -9      208.62      227.23     22.24 o 
  10   4  -9       57.16      152.10     20.53 o 
  11   4  -9     1790.58     1802.20     56.05 o 
  12   4  -9      338.14      364.79     29.11 o 
  13   4  -9       63.88       45.65     18.16 o 
  14   4  -9     1741.21     1646.42     56.19 o 
  15   4  -9     1257.41     1154.35     85.40 o 
  16   4  -9       21.89       10.80     21.65 o 
  17   4  -9      806.86      800.13     60.63 o 
  18   4  -9      604.02      584.99     53.50 o 
  19   4  -9      111.48       90.55     33.17 o 
  20   4  -9      346.11      336.23     48.66 o 
  21   4  -9      314.17      273.14     46.55 o 
  22   4  -9        8.15       17.77     33.88 o 
  23   4  -9      494.56      468.84     60.28 o 
   0   5  -9     6030.97     5975.98    168.51 o 
   1   5  -9      146.14      177.75     26.22 o 
   2   5  -9     1596.86     1649.99     49.05 o 
   3   5  -9      278.31      279.61     34.49 o 
   4   5  -9      322.88      313.03     18.71 o 
   5   5  -9      228.48      248.16     19.87 o 
   6   5  -9     2724.46     2721.28     70.47 o 
   7   5  -9     1505.82     1565.46     47.26 o 
   8   5  -9      110.98      122.39     17.16 o 
   9   5  -9      115.85      146.40     15.30 o 
  10   5  -9     1884.52     1903.10     45.38 o 
  11   5  -9      164.04      184.22     22.68 o 
  12   5  -9      733.06      751.42     37.53 o 
  13   5  -9      320.80      328.11     37.05 o 
  14   5  -9       99.41      125.49     23.01 o 
  15   5  -9      413.67      439.93     34.05 o 
  16   5  -9      998.15     1026.02     46.97 o 
  17   5  -9       26.71       32.43     20.39 o 
  18   5  -9      822.26      785.71     43.35 o 
  19   5  -9       44.88       77.61     33.35 o 
  20   5  -9       49.87       52.36     32.29 o 
  21   5  -9       45.47       57.02     35.81 o 
  22   5  -9      576.31      593.88     66.44 o 
   1   6  -9     1606.56     1549.57     49.65 o 
   2   6  -9       52.76       49.77     21.43 o 
   3   6  -9      236.79      254.47     23.10 o 
   4   6  -9       72.67       58.97     16.15 o 
   5   6  -9     3173.36     3028.78     76.56 o 
   6   6  -9      447.36      478.92     23.30 o 
   7   6  -9     1870.00     1898.64     45.01 o 
   8   6  -9      159.22      162.95     16.85 o 
   9   6  -9      550.64      543.48     82.05 o 
  10   6  -9      145.55      163.41     22.38 o 
  11   6  -9     1965.76     1950.50     61.24 o 
  12   6  -9      196.36      204.86     24.96 o 
  13   6  -9      779.00      765.72     40.13 o 
  14   6  -9       76.12       64.52     26.31 o 
  15   6  -9      172.04      181.07     26.70 o 
  16   6  -9       71.47       97.66     24.01 o 
  17   6  -9      659.76      615.60     40.28 o 
  18   6  -9       59.34       35.50     21.48 o 
  19   6  -9       23.64        3.65     22.21 o 
  20   6  -9       32.58      142.29     40.65 o 
  21   6  -9      378.44      444.20     57.99 o 
   0   7  -9     1533.23     1460.18     70.40 o 
   1   7  -9      107.30      121.56     19.95 o 
   2   7  -9       25.96       34.00     24.81 o 
   3   7  -9      133.51      148.79     21.22 o 
   4   7  -9     1309.21     1374.84     48.28 o 
   5   7  -9      102.67      121.72     41.89 o 
   6   7  -9     2988.01     3036.59     77.84 o 
   7   7  -9        9.32       26.18     16.39 o 
   8   7  -9       62.80       61.41     27.89 o 
   9   7  -9       59.89       65.01     18.50 o 
  10   7  -9     1648.58     1688.61     50.94 o 
  11   7  -9      119.55      130.49     17.76 o 
  12   7  -9     2241.27     2223.55     68.50 o 
  13   7  -9        7.63       49.20     20.58 o 
  14   7  -9      223.95      245.71     29.13 o 
  15   7  -9        2.19        9.92     19.92 o 
  16   7  -9      443.67      448.24     36.31 o 
  17   7  -9       51.38       32.74     23.05 o 
  18   7  -9      175.69      184.32     40.70 o 
  19   7  -9       21.52       50.07     34.23 o 
   1   8  -9      830.01      798.05     39.60 o 
   2   8  -9       29.05       14.75     32.60 o 
   3   8  -9       60.04      102.54     20.48 o 
   4   8  -9       91.72      117.08     22.31 o 
   5   8  -9     1430.92     1486.40     53.66 o 
   6   8  -9      198.89      241.55     26.60 o 
   7   8  -9      596.77      630.63     36.62 o 
   8   8  -9      264.12      219.84     26.72 o 
   9   8  -9      409.57      365.90     31.39 o 
  10   8  -9      104.81      138.96     24.30 o 
  11   8  -9     1144.24     1137.94     48.68 o 
  12   8  -9       75.22       78.40     34.41 o 
  13   8  -9      325.10      315.20     47.08 o 
  14   8  -9       72.88       77.88     34.49 o 
  15   8  -9      207.75      235.14     58.52 o 
  16   8  -9       14.79       12.89     23.05 o 
  17   8  -9      527.64      684.25     49.94 o 
  18   8  -9       29.61       39.33     32.47 o 
   0   9  -9     1407.54     1438.18     78.14 o 
   1   9  -9       24.66       36.30     18.97 o 
   2   9  -9      329.37      355.80     31.58 o 
   3   9  -9       73.21       68.83     20.91 o 
   4   9  -9      239.41      199.49     40.61 o 
   5   9  -9       18.40        0.69     18.87 o 
   6   9  -9     1111.59     1068.84     47.75 o 
   7   9  -9      375.88      450.31     34.99 o 
   8   9  -9      101.84       89.81     23.59 o 
   9   9  -9      235.70      213.96     28.76 o 
  10   9  -9      310.71      303.47     32.31 o 
  11   9  -9       20.13        3.43     30.80 o 
  12   9  -9      220.95      170.27     42.68 o 
  13   9  -9      190.95      174.67     41.45 o 
  14   9  -9      119.38       90.37     39.25 o 
  15   9  -9      154.96      179.95     45.85 o 
   1  10  -9      632.36      597.76     38.98 o 
   2  10  -9      356.30      349.19     43.47 o 
   3  10  -9      106.57       88.64     23.52 o 
   4  10  -9      352.64      374.87     35.02 o 
   5  10  -9      269.57      290.32     32.63 o 
   6  10  -9       61.56       26.45     21.98 o 
   7  10  -9      252.61      259.88     32.21 o 
   8  10  -9      285.93      351.57     34.56 o 
   9  10  -9       44.04       51.87     23.57 o 
  10  10  -9       35.11       56.40     38.45 o 
  11  10  -9      270.66      300.77     51.21 o 
  12  10  -9      134.22      102.07     43.29 o 
  13  10  -9       16.77        9.15     41.09 o 
   0  11  -9      348.35      403.54     52.71 o 
   1  11  -9       76.34       75.91     24.52 o 
   2  11  -9      107.04      100.81     26.41 o 
   3  11  -9      497.82      555.69     43.60 o 
   4  11  -9      163.63      196.41     31.53 o 
   5  11  -9      271.27      268.08     54.29 o 
   6  11  -9      229.53      174.11     32.63 o 
   7  11  -9       28.36       38.95     24.41 o 
   8  11  -9       18.03       47.04     25.21 o 
   9  11  -9       89.04      128.12     29.62 o 
   0   0  -8    15091.90    14866.51    355.06 o 
   2   0  -8      310.43      250.83     16.36 o 
   4   0  -8     6444.53     7003.49    172.65 o 
   6   0  -8     8320.66     9041.88    207.23 o 
   8   0  -8     1040.11     1026.63     52.00 o 
  10   0  -8     2832.90     2677.15     96.62 o 
  12   0  -8      517.76      523.92     41.62 o 
  14   0  -8     1379.43     1240.55     65.82 o 
  16   0  -8     2967.44     2918.87    112.19 o 
  18   0  -8     2058.89     1936.32     91.69 o 
  20   0  -8      149.36      171.15     37.31 o 
  22   0  -8     1069.45     1015.37     70.92 o 
  24   0  -8      299.60      356.20     52.18 o 
   1   1  -8    10434.07    10332.84    181.65 o 
   2   1  -8     1410.02     1492.64     53.15 o 
   3   1  -8      220.04      221.75     15.98 o 
   4   1  -8      421.93      430.12     20.16 o 
   5   1  -8     7843.92     8041.12    196.58 o 
   6   1  -8      445.06      449.16     25.42 o 
   7   1  -8     4489.08     4492.28    111.41 o 
   8   1  -8      725.11      722.01     22.08 o 
   9   1  -8       24.55       26.75     17.16 o 
  10   1  -8      159.70      157.87     18.72 o 
  11   1  -8     4038.21     3888.91     89.13 o 
  12   1  -8       31.40       18.77     14.02 o 
  13   1  -8      593.86      584.31     32.04 o 
  14   1  -8       41.45       23.79     15.36 o 
  15   1  -8     1383.32     1343.31     64.94 o 
  16   1  -8      153.81      132.09     23.67 o 
  17   1  -8     1602.62     1572.47     91.03 o 
  18   1  -8      110.96      111.05     22.39 o 
  19   1  -8       99.21       77.69     21.35 o 
  20   1  -8      182.98      204.13     28.18 o 
  21   1  -8      531.51      554.84     38.34 o 
  22   1  -8       36.31       49.94     22.27 o 
  23   1  -8      568.87      598.74     43.49 o 
  24   1  -8       20.24       52.53     26.40 o 
  25   1  -8       16.04       -2.72     24.73 o 
   0   2  -8     2799.11     2770.95     86.15 o 
   1   2  -8       34.82       33.93     10.08 o 
   2   2  -8      395.60      413.46     19.92 o 
   3   2  -8     1839.32     1661.91     70.40 o 
   4   2  -8     2152.38     2093.41     50.35 o 
   5   2  -8     1884.89     1888.63     38.81 o 
   6   2  -8     3462.96     3339.18     69.16 o 
   7   2  -8      448.48      431.06     17.65 o 
   8   2  -8      408.16      400.38     18.11 o 
   9   2  -8      230.80      239.08     14.37 o 
  10   2  -8     2552.18     2544.14     65.95 o 
  11   2  -8      184.56      172.85     19.71 o 
  12   2  -8     3496.12     3475.58     68.19 o 
  13   2  -8     1251.22     1169.14     61.86 o 
  14   2  -8      145.77      112.90     19.64 o 
  15   2  -8      208.97      207.78     24.26 o 
  16   2  -8     1174.21     1171.40     46.62 o 
  17   2  -8      303.98      223.99     25.60 o 
  18   2  -8      325.55      296.27     39.11 o 
  19   2  -8     1026.60      935.97     45.96 o 
  20   2  -8      190.10      206.87     50.20 o 
  21   2  -8      223.03      163.69     26.76 o 
  22   2  -8      725.45      676.09     42.93 o 
  23   2  -8       73.65       79.28     35.81 o 
  24   2  -8      128.16      136.73     29.18 o 
  25   2  -8      160.68      139.82     45.05 o 
   1   3  -8      912.06      814.18     29.02 o 
   2   3  -8     2198.12     2248.90     62.52 o 
   3   3  -8      259.03      334.50     33.66 o 
   4   3  -8     3813.81     3895.49     65.14 o 
   5   3  -8     4543.07     4422.22     73.14 o 
   6   3  -8     1309.29     1284.94     31.60 o 
   7   3  -8     2705.47     2682.87     50.50 o 
   8   3  -8     2696.26     2663.00     51.11 o 
   9   3  -8     1435.62     1411.77     45.17 o 
  10   3  -8      850.57      844.45     35.28 o 
  11   3  -8     2863.92     2711.99     69.03 o 
  12   3  -8      183.53      164.75     25.52 o 
  13   3  -8      641.68      661.91     33.97 o 
  14   3  -8     1339.54     1230.66     46.73 o 
  15   3  -8      189.09      157.37     27.23 o 
  16   3  -8      320.56      341.05     29.45 o 
  17   3  -8      740.32      721.30     53.85 o 
  18   3  -8      600.22      546.50     35.62 o 
  19   3  -8       38.40       80.49     21.46 o 
  20   3  -8      374.95      304.51     31.92 o 
  21   3  -8      682.26      669.58     42.27 o 
  22   3  -8       52.88       65.25     56.71 o 
  23   3  -8      402.28      412.56     38.88 o 
  24   3  -8      614.46      522.03     43.87 o 
   0   4  -8     1384.29     1291.94     56.05 o 
   1   4  -8      816.03      823.84     30.81 o 
   2   4  -8     1136.62     1096.44     36.34 o 
   3   4  -8     2370.09     2439.58     46.92 o 
   4   4  -8      405.55      419.89     18.09 o 
   5   4  -8      506.60      500.59     50.87 o 
   6   4  -8     2449.68     2491.25     49.06 o 
   7   4  -8     1569.37     1549.11     43.96 o 
   8   4  -8       36.81       46.77     10.44 o 
   9   4  -8     2374.58     2448.39     72.62 o 
  10   4  -8     1546.13     1472.79     47.40 o 
  11   4  -8      321.32      333.14     25.60 o 
  12   4  -8      647.46      627.58     33.37 o 
  13   4  -8      733.44      701.24     60.76 o 
  14   4  -8       21.40        6.89     15.75 o 
  15   4  -8     1045.16     1016.19     43.27 o 
  16   4  -8      559.95      570.78     34.64 o 
  17   4  -8       69.79      101.45     21.64 o 
  18   4  -8      386.50      338.60     45.93 o 
  19   4  -8      230.37      209.60     38.72 o 
  20   4  -8       55.64       56.93     29.74 o 
  21   4  -8        4.89       25.52     30.01 o 
  22   4  -8      412.82      421.76     54.73 o 
  23   4  -8      530.65      603.29     64.94 o 
   1   5  -8     2142.61     2023.75     54.54 o 
   2   5  -8     2603.49     2688.41     78.69 o 
   3   5  -8      224.07      245.57     15.54 o 
   4   5  -8     1081.81     1087.65     29.91 o 
   5   5  -8       38.44       39.70     19.81 o 
   6   5  -8      278.90      277.82     17.12 o 
   7   5  -8      146.24      153.87     14.77 o 
   8   5  -8     2366.53     2380.04     49.85 o 
   9   5  -8       72.32       75.81     13.70 o 
  10   5  -8     1489.05     1471.45     48.93 o 
  11   5  -8      321.66      306.17     25.54 o 
  12   5  -8      597.01      538.56     31.69 o 
  13   5  -8      229.69      210.31     24.61 o 
  14   5  -8     1733.67     1645.30     56.19 o 
  15   5  -8      486.98      492.58     79.50 o 
  16   5  -8      135.91      152.41     24.48 o 
  17   5  -8      793.19      775.29     41.11 o 
  18   5  -8      170.93      156.19     25.88 o 
  19   5  -8       13.35       -8.39     19.22 o 
  20   5  -8      298.45      363.77     50.86 o 
  21   5  -8       77.35       63.27     35.46 o 
  22   5  -8        8.41        8.18     35.11 o 
  23   5  -8       63.71      119.14     42.77 o 
   0   6  -8      448.16      383.04     35.90 o 
   1   6  -8     1502.64     1433.48     46.85 o 
   2   6  -8      220.60      222.72     21.53 o 
   3   6  -8     3988.71     3863.01     88.30 o 
   4   6  -8       35.50       53.84     17.47 o 
   5   6  -8     1090.85     1029.07     40.85 o 
   6   6  -8      160.61      147.90     16.68 o 
   7   6  -8      806.07      810.28     31.42 o 
   8   6  -8      101.43      113.59     14.37 o 
   9   6  -8     1798.51     1845.25     43.89 o 
  10   6  -8      435.96      420.56     22.98 o 
  11   6  -8       95.92       87.09     14.88 o 
  12   6  -8       85.63       94.12     24.90 o 
  13   6  -8     1605.81     1671.45     66.17 o 
  14   6  -8        0.95      156.38     24.74 o 
  15   6  -8      746.55      784.49     41.49 o 
  16   6  -8      568.44      687.21     49.85 o 
  17   6  -8      153.11      139.05     25.28 o 
  18   6  -8      157.42      162.00     27.16 o 
  19   6  -8     1146.62     1101.16     75.15 o 
  20   6  -8       23.03        7.57     29.21 o 
  21   6  -8      476.15      529.90     62.12 o 
  22   6  -8       26.93       46.73     38.28 o 
   1   7  -8      377.55      337.51     26.50 o 
   2   7  -8     3755.93     3802.15    119.67 o 
   3   7  -8        9.09       24.16     16.15 o 
   4   7  -8     3140.07     3227.48     82.58 o 
   5   7  -8       85.80      107.03     22.22 o 
   6   7  -8      264.47      292.91     25.40 o 
   7   7  -8       43.48       45.59     24.77 o 
   8   7  -8     1440.29     1487.63     50.42 o 
   9   7  -8      442.65      411.90     29.31 o 
  10   7  -8      279.64      310.87     24.62 o 
  11   7  -8      143.93      152.04     18.27 o 
  12   7  -8      497.89      511.85     27.07 o 
  13   7  -8       82.65      180.56     25.07 o 
  14   7  -8     1775.38     1872.92     62.33 o 
  15   7  -8       18.23       11.20     18.94 o 
  16   7  -8      222.97      213.37     28.96 o 
  17   7  -8        7.09       15.97     21.76 o 
  18   7  -8      744.00      827.32     65.47 o 
  19   7  -8       23.80       66.08     34.14 o 
  20   7  -8     1227.42     1289.21     85.44 o 
   0   8  -8      204.66      259.50     35.11 o 
   1   8  -8      328.88      335.35     27.93 o 
   2   8  -8      250.30      246.63     25.20 o 
   3   8  -8      977.20     1072.77     43.94 o 
   4   8  -8       39.52       45.01     17.19 o 
   5   8  -8      162.12      170.54     43.82 o 
   6   8  -8      108.14       96.91     29.52 o 
   7   8  -8      792.22      808.04     66.08 o 
   8   8  -8       66.77       44.10     28.29 o 
   9   8  -8      783.54      795.39     40.00 o 
  10   8  -8       37.68       17.00     17.57 o 
  11   8  -8       18.83       20.49     18.02 o 
  12   8  -8       55.38       33.05     19.53 o 
  13   8  -8      930.64      932.57     65.12 o 
  14   8  -8      139.74      147.12     25.03 o 
  15   8  -8      398.14      437.49     42.77 o 
  16   8  -8      231.41      202.17     47.78 o 
  17   8  -8       78.56       67.09     25.11 o 
  18   8  -8       32.42       43.65     32.91 o 
  19   8  -8      552.61      622.74     65.03 o 
   1   9  -8      417.35      433.54     35.20 o 
   2   9  -8      752.42      746.28     39.84 o 
   3   9  -8      105.64      113.62     22.60 o 
   4   9  -8      247.74      293.23     29.61 o 
   5   9  -8      129.59      173.13     25.47 o 
   6   9  -8      318.26      315.19     30.91 o 
   7   9  -8      107.57      119.12     28.77 o 
   8   9  -8     1922.44     1987.94     65.28 o 
   9   9  -8       25.09       57.74     21.35 o 
  10   9  -8      643.93      680.86     49.67 o 
  11   9  -8       71.74       54.93     21.68 o 
  12   9  -8      120.28       80.92     22.96 o 
  13   9  -8        2.17       -8.18     30.80 o 
  14   9  -8      282.78      342.83     50.33 o 
  15   9  -8      149.68      174.85     42.24 o 
  16   9  -8       14.97       15.93     35.46 o 
   0  10  -8      231.40      208.64     37.93 o 
   1  10  -8      100.22       40.81     19.76 o 
   2  10  -8       30.47       59.99     21.83 o 
   3  10  -8      401.64      382.20     33.78 o 
   4  10  -8      121.11      150.00     26.04 o 
   5  10  -8        3.22       16.39     41.89 o 
   6  10  -8      109.93      142.70     27.03 o 
   7  10  -8      837.27      928.29     47.41 o 
   8  10  -8       26.17       56.88     27.67 o 
   9  10  -8      691.86      747.88     43.48 o 
  10  10  -8      339.44      320.58     34.31 o 
  11  10  -8        4.13      -14.96     32.91 o 
  12  10  -8      342.16      413.40     54.73 o 
  13  10  -8      206.10      260.82     49.80 o 
  14  10  -8       25.85       45.14     39.60 o 
   1  11  -8       64.04       67.58     23.36 o 
   2  11  -8      223.55      246.61     31.96 o 
   3  11  -8       46.99       99.07     25.69 o 
   4  11  -8      185.84      205.41     30.68 o 
   5  11  -8      365.88      388.09     37.08 o 
   6  11  -8       31.78       56.23     25.23 o 
   7  11  -8      153.38      160.25     30.08 o 
   8  11  -8      287.82      355.02     36.47 o 
   9  11  -8       65.86       71.42     27.52 o 
  10  11  -8       67.88       78.96     27.21 o 
  11  11  -8      464.35      496.31     42.93 o 
   0  12  -8      130.87      113.69     39.69 o 
   1  12  -8       34.44       58.90     26.29 o 
   2  12  -8       63.95       89.82     27.85 o 
   3  12  -8      142.95      130.86     29.88 o 
   4  12  -8       60.72       36.69     24.75 o 
   2   0  -7     6685.97     6824.73    122.30 o 
   4   0  -7     4884.75     5712.61    143.96 o 
   6   0  -7      628.58      583.40     34.49 o 
   8   0  -7    11501.12    11362.48    284.49 o 
  10   0  -7    10436.09    10111.72    260.20 o 
  12   0  -7      283.41      290.29     32.82 o 
  14   0  -7     3789.56     3746.54    127.24 o 
  16   0  -7      114.49      101.19     28.95 o 
  18   0  -7      889.12      745.58     56.14 o 
  20   0  -7     1246.89     1162.85     71.01 o 
  22   0  -7       40.54       13.90     27.19 o 
  24   0  -7     1356.62     1320.62     83.42 o 
  26   0  -7      981.32      991.79     77.52 o 
   0   1  -7      139.78      124.95     15.93 o 
   1   1  -7     3829.57     3781.69    123.02 o 
   2   1  -7      680.55      728.66     24.44 o 
   3   1  -7    12809.26    12926.67    220.54 o 
   4   1  -7      282.73      241.74     15.16 o 
   5   1  -7     1866.85     1879.85     37.06 o 
   6   1  -7      954.25      974.44     34.92 o 
   7   1  -7     3061.19     2964.69     51.59 o 
   8   1  -7      425.69      460.92     14.98 o 
   9   1  -7    10303.37    10117.87    126.24 o 
  10   1  -7      930.21      951.71     35.49 o 
  11   1  -7      696.72      695.86     30.61 o 
  12   1  -7     1059.23     1007.28     38.61 o 
  13   1  -7     2763.40     2666.69     68.53 o 
  14   1  -7     1271.64     1213.34     44.92 o 
  15   1  -7     1507.71     1494.19     51.61 o 
  16   1  -7       32.74       35.01     17.34 o 
  17   1  -7      244.12      222.38     25.39 o 
  18   1  -7       26.08       32.62     18.09 o 
  19   1  -7      989.76     1010.74     45.76 o 
  20   1  -7      121.26      156.96     24.84 o 
  21   1  -7      475.15      432.76     35.43 o 
  22   1  -7       40.69       71.54     22.09 o 
  23   1  -7      421.06      357.44     35.28 o 
  24   1  -7       29.01       57.36     28.16 o 
  25   1  -7     1041.56      991.32     53.57 o 
   1   2  -7      519.18      478.72     20.43 o 
   2   2  -7     7009.97     7350.78    129.74 o 
   3   2  -7      733.12      726.86     20.74 o 
   4   2  -7     9619.33     9601.57    136.95 o 
   5   2  -7     1992.68     2043.49     38.82 o 
   6   2  -7      363.29      392.91     16.07 o 
   7   2  -7     1293.87     1340.57     30.28 o 
   8   2  -7     5360.26     5475.24    152.54 o 
   9   2  -7     1810.84     1775.79     51.30 o 
  10   2  -7      607.41      595.86     23.05 o 
  11   2  -7      405.28      402.24     20.40 o 
  12   2  -7     1494.08     1462.55     38.29 o 
  13   2  -7      768.97      759.13     34.83 o 
  14   2  -7     2409.56     2436.71     66.51 o 
  15   2  -7        2.50       -9.80     13.50 o 
  16   2  -7      307.11      269.34     65.16 o 
  17   2  -7      545.35      472.91     32.33 o 
  18   2  -7      897.47      834.28     41.43 o 
  19   2  -7       49.23       60.77     20.60 o 
  20   2  -7     1241.65     1151.68     50.52 o 
  21   2  -7      334.19      320.51     32.16 o 
  22   2  -7      211.09      193.68     28.84 o 
  23   2  -7       72.68       88.18     25.20 o 
  24   2  -7      406.07      403.35     38.42 o 
  25   2  -7        5.77       29.81     28.47 o 
   0   3  -7     5615.61     5431.90    149.85 o 
   1   3  -7      118.04      109.35     12.17 o 
   2   3  -7     2120.26     2089.65     49.67 o 
   3   3  -7     6410.01     6454.22    132.94 o 
   4   3  -7     1082.18     1153.32     40.30 o 
   5   3  -7     3822.43     3859.34     64.21 o 
   6   3  -7     4744.71     4767.14     76.29 o 
   7   3  -7      821.96      857.26     24.25 o 
   8   3  -7       78.56       87.59     13.76 o 
   9   3  -7     4012.14     4066.59     68.09 o 
  10   3  -7      705.14      655.38     30.36 o 
  11   3  -7      727.37      648.27     30.86 o 
  12   3  -7      383.64      383.31     25.57 o 
  13   3  -7     3411.55     3332.51     81.20 o 
  14   3  -7        1.12       -5.63     10.84 o 
  15   3  -7      388.25      436.01     24.05 o 
  16   3  -7     1971.98     1772.71     58.39 o 
  17   3  -7      661.97      673.91     37.01 o 
  18   3  -7      278.75      297.45     52.44 o 
  19   3  -7     1450.27     1408.30    101.11 o 
  20   3  -7       60.71       30.13     20.06 o 
  21   3  -7     1215.12     1250.70     53.81 o 
  22   3  -7      316.21      319.05     33.78 o 
  23   3  -7       21.83        4.55     22.10 o 
  24   3  -7      145.51      148.40     30.70 o 
  25   3  -7      397.94      390.78     40.80 o 
   1   4  -7     8455.11     8185.40    149.92 o 
   2   4  -7     2638.05     2643.50     81.66 o 
   3   4  -7     1018.31     1009.97     37.12 o 
   4   4  -7     1148.85     1110.33     29.82 o 
   5   4  -7     2629.96     2551.73     48.13 o 
   6   4  -7       26.36       25.02      8.06 o 
   7   4  -7     1253.41     1245.28     31.35 o 
   8   4  -7     2805.50     2778.10     52.62 o 
   9   4  -7      530.84      528.87     21.01 o 
  10   4  -7      588.12      597.23     22.37 o 
  11   4  -7      653.49      652.85     23.83 o 
  12   4  -7     2172.03     2040.58     58.48 o 
  13   4  -7       40.64       17.94     14.76 o 
  14   4  -7     1230.89     1252.78     45.80 o 
  15   4  -7      967.37      950.84     41.18 o 
  16   4  -7      472.95      457.08     36.83 o 
  17   4  -7     1646.67     1651.10     55.66 o 
  18   4  -7      521.52      594.14     53.15 o 
  19   4  -7      107.20      106.64     22.81 o 
  20   4  -7      892.14      923.17     46.51 o 
  21   4  -7      398.14      399.79     35.56 o 
  22   4  -7       96.55       91.04     25.44 o 
  23   4  -7      363.90      317.04     51.21 o 
  24   4  -7      356.40      349.51     56.49 o 
   0   5  -7     7134.46     6903.88    184.61 o 
   1   5  -7        2.46        1.14      7.39 o 
   2   5  -7      990.80      992.21     36.74 o 
   3   5  -7      448.05      426.90     18.25 o 
   4   5  -7     1659.28     1692.44     37.16 o 
   5   5  -7      237.02      191.27     14.13 o 
   6   5  -7     2133.55     2075.24     44.03 o 
   7   5  -7     2030.97     1993.46     43.10 o 
   8   5  -7      456.90      447.74     26.49 o 
   9   5  -7     1252.51     1256.37     33.27 o 
  10   5  -7     1000.07      993.12     42.89 o 
  11   5  -7      276.59      310.32     24.86 o 
  12   5  -7      727.01      693.65     34.19 o 
  13   5  -7      613.12      664.65     33.89 o 
  14   5  -7       82.62      106.45     19.68 o 
  15   5  -7      861.97      857.70     39.89 o 
  16   5  -7     1244.37     1294.03     49.87 o 
  17   5  -7       76.85       80.60     20.81 o 
  18   5  -7      923.20      957.23     44.54 o 
  19   5  -7       73.99       70.40     32.21 o 
  20   5  -7       87.42       66.70     33.09 o 
  21   5  -7       18.03       -6.16     30.18 o 
  22   5  -7      599.00      577.95     62.83 o 
  23   5  -7      320.60      278.68     51.21 o 
   1   6  -7     1997.46     2018.79     55.28 o 
   2   6  -7      221.67      229.84     20.19 o 
   3   6  -7      466.66      476.53     26.69 o 
   4   6  -7      118.06      146.72     13.79 o 
   5   6  -7     4211.95     4174.96     72.61 o 
   6   6  -7     1138.14     1105.44     31.49 o 
   7   6  -7     1763.38     1784.34     41.52 o 
   8   6  -7     1321.77     1270.35     34.80 o 
   9   6  -7       35.60       37.63     13.45 o 
  10   6  -7      134.50      117.75     17.96 o 
  11   6  -7     1855.16     1821.41     44.18 o 
  12   6  -7      229.94      229.61     19.43 o 
  13   6  -7      721.40      742.87     37.52 o 
  14   6  -7      195.85      167.78     31.55 o 
  15   6  -7      486.16      517.43     37.93 o 
  16   6  -7      122.82       94.30     21.49 o 
  17   6  -7      844.51      860.97     42.95 o 
  18   6  -7       13.35       30.18     29.30 o 
  19   6  -7       23.50      -25.17     25.17 o 
  20   6  -7       67.96       46.46     34.49 o 
  21   6  -7      306.30      343.09     51.74 o 
  22   6  -7       27.64       72.95     38.54 o 
   0   7  -7     2479.96     2546.12     94.42 o 
   1   7  -7      165.53      169.55     20.56 o 
   2   7  -7      120.93      124.05     19.01 o 
   3   7  -7      176.36      189.64     28.33 o 
   4   7  -7     3879.49     3840.52     88.40 o 
   5   7  -7       22.82       31.90     15.56 o 
   6   7  -7     2018.61     2011.07     59.16 o 
   7   7  -7       14.51       18.76     18.26 o 
   8   7  -7      196.74      185.44     18.70 o 
   9   7  -7      131.23      110.57     15.39 o 
  10   7  -7     1060.21     1121.24     34.71 o 
  11   7  -7       34.38       15.04     12.40 o 
  12   7  -7     2485.65     2504.61     55.90 o 
  13   7  -7       17.44       15.63     13.24 o 
  14   7  -7      187.74      189.57     35.02 o 
  15   7  -7       34.86       28.92     19.19 o 
  16   7  -7      591.26      676.02     39.36 o 
  17   7  -7       34.07       41.30     21.03 o 
  18   7  -7      259.68      264.86     45.14 o 
  19   7  -7        1.38       15.49     30.53 o 
  20   7  -7       72.50       31.77     34.58 o 
  21   7  -7        2.60       30.53     34.76 o 
   1   8  -7      626.82      705.40     34.94 o 
   2   8  -7      151.34      126.22     24.33 o 
   3   8  -7      699.03      649.74     34.92 o 
   4   8  -7       92.33      108.44     19.82 o 
   5   8  -7     1307.16     1268.27     47.27 o 
   6   8  -7      193.03      171.91     22.27 o 
   7   8  -7      260.77      273.12     35.90 o 
   8   8  -7      472.96      469.03     31.06 o 
   9   8  -7       61.33       59.69     18.54 o 
  10   8  -7      116.84      156.85     22.80 o 
  11   8  -7     1436.38     1480.41     97.85 o 
  12   8  -7       13.05       24.48     14.17 o 
  13   8  -7      341.79      359.26     24.87 o 
  14   8  -7        7.53      -15.18     17.02 o 
  15   8  -7      265.64      270.28     45.76 o 
  16   8  -7        7.96       15.35     20.30 o 
  17   8  -7      687.29      790.63     63.44 o 
  18   8  -7        6.93       15.84     30.09 o 
  19   8  -7       47.21       28.16     33.00 o 
  20   8  -7       50.77       73.65     38.10 o 
   0   9  -7      415.44      455.28     44.61 o 
   1   9  -7      148.23      113.31     21.92 o 
   2   9  -7       68.45       67.79     19.85 o 
   3   9  -7      223.47      242.62     27.09 o 
   4   9  -7      510.04      497.10     33.18 o 
   5   9  -7       31.69       17.65     18.16 o 
   6   9  -7      790.05      814.55     44.57 o 
   7   9  -7      292.54      232.62     47.17 o 
   8   9  -7       98.15       97.64     22.19 o 
   9   9  -7      327.80      335.92     46.51 o 
  10   9  -7      341.68      366.78     40.96 o 
  11   9  -7       30.01        8.05     18.34 o 
  12   9  -7      248.81      225.66     32.78 o 
  13   9  -7       93.88       92.59     31.72 o 
  14   9  -7      108.22       97.67     34.05 o 
  15   9  -7      183.42      196.05     43.38 o 
  18   9  -7      594.92      701.49     65.38 o 
   1  10  -7      373.77      358.65     32.35 o 
   2  10  -7      324.59      302.62     36.43 o 
   3  10  -7       36.39       53.46     20.84 o 
   4  10  -7      268.67      282.15     30.39 o 
   5  10  -7      274.44      293.65     35.68 o 
   6  10  -7       29.19       20.37     20.02 o 
   7  10  -7      302.96      288.94     30.77 o 
   8  10  -7      130.54      122.37     25.53 o 
   9  10  -7       37.56       53.69     22.03 o 
  10  10  -7       24.29       33.57     21.16 o 
  11  10  -7      203.23      227.58     64.85 o 
  12  10  -7      254.82      304.87     37.13 o 
  13  10  -7       14.64       34.58     33.26 o 
  14  10  -7      285.54      256.59     47.52 o 
   0  11  -7      176.05      188.13     40.13 o 
   1  11  -7      111.03      122.56     25.30 o 
   2  11  -7       28.83       38.93     21.99 o 
   3  11  -7      412.15      390.05     35.81 o 
   4  11  -7      127.88      167.12     28.10 o 
   5  11  -7      171.25      162.90     40.92 o 
   6  11  -7      190.79      230.83     38.19 o 
   7  11  -7      105.27      104.94     26.31 o 
   8  11  -7       41.33       26.50     22.91 o 
   9  11  -7      131.50      117.35     27.59 o 
  10  11  -7      241.37      274.26     33.00 o 
  11  11  -7       59.42       81.76     25.13 o 
  12  11  -7       68.45       47.78     42.68 o 
   1  12  -7        0.32        2.52     27.10 o 
   2  12  -7      268.25      306.15     35.87 o 
   3  12  -7       14.01       38.98     25.26 o 
   4  12  -7      194.81      139.96     30.62 o 
   5  12  -7      123.96      121.16     34.01 o 
   6  12  -7        7.92       14.07     24.73 o 
   7  12  -7       42.15       30.89     25.14 o 
   0   0  -6    35391.50    36249.98    823.45 o 
   2   0  -6     4052.23     3915.15    113.16 o 
   4   0  -6     3598.25     3619.08     76.47 o 
   6   0  -6    18245.03    17877.33    428.27 o 
   8   0  -6     2150.54     2162.82     74.88 o 
  10   0  -6     2777.06     2593.82     89.67 o 
  12   0  -6      413.62      395.89     34.14 o 
  14   0  -6     2970.58     2869.24    102.34 o 
  16   0  -6     7457.76     7098.35    209.16 o 
  18   0  -6     4259.38     4129.94    141.58 o 
  20   0  -6      213.46      257.82     39.33 o 
  22   0  -6     1416.81     1368.67     79.55 o 
  24   0  -6      674.26      591.06     60.28 o 
  26   0  -6      176.25      212.68     49.19 o 
   1   1  -6     4469.65     4469.62     83.81 o 
   2   1  -6     7151.89     7607.54    132.73 o 
   3   1  -6      141.05      167.75     11.74 o 
   4   1  -6      152.05      173.44     10.27 o 
   5   1  -6     6832.69     6951.91    102.44 o 
   6   1  -6      820.37      903.07     40.13 o 
   7   1  -6     6227.39     6128.23     94.26 o 
   8   1  -6     3176.10     3160.06     56.33 o 
   9   1  -6     1265.26     1288.08     24.98 o 
  10   1  -6     1051.94     1045.37     35.68 o 
  11   1  -6     3471.46     3401.23     77.28 o 
  12   1  -6      264.47      243.75     20.44 o 
  13   1  -6        8.48       12.69     12.30 o 
  14   1  -6     1128.37     1124.79     53.50 o 
  15   1  -6     5514.24     5212.83    114.24 o 
  16   1  -6       80.36       46.55     18.87 o 
  17   1  -6     4510.54     4217.21    102.07 o 
  18   1  -6      384.62      358.50     30.02 o 
  19   1  -6       86.06       66.19     19.85 o 
  20   1  -6      338.57      322.95     72.55 o 
  21   1  -6      965.37      855.66     43.76 o 
  22   1  -6       26.77       26.90     18.85 o 
  23   1  -6     1377.85     1332.01    107.57 o 
  24   1  -6       12.77       21.09     22.11 o 
  25   1  -6      104.27      107.62     26.93 o 
  26   1  -6       13.58       14.88     23.89 o 
   0   2  -6     1812.57     1628.60     54.56 o 
   1   2  -6      283.80      280.35     14.18 o 
   2   2  -6      173.51      202.89     13.00 o 
   3   2  -6    10444.14    10598.75    146.61 o 
   4   2  -6     4808.41     4699.42     72.96 o 
   5   2  -6     5570.39     5854.39     91.88 o 
   6   2  -6    15110.84    14664.84    201.36 o 
   7   2  -6      341.56      415.42     15.64 o 
   8   2  -6        2.36        1.93      8.29 o 
   9   2  -6      255.85      282.10     12.34 o 
  10   2  -6     6375.85     6324.24     83.56 o 
  11   2  -6      340.45      327.73     18.07 o 
  12   2  -6     6940.65     6604.25    105.76 o 
  13   2  -6      566.29      556.78     30.02 o 
  14   2  -6       25.82       22.83     13.89 o 
  15   2  -6      239.73      236.80     23.37 o 
  16   2  -6     1835.64     1651.50     54.65 o 
  17   2  -6      233.51      229.73     34.45 o 
  18   2  -6     1062.15     1053.08     54.34 o 
  19   2  -6      785.08      770.60     64.63 o 
  20   2  -6      151.84      124.11     23.10 o 
  21   2  -6      190.12      140.14     24.68 o 
  22   2  -6     1038.53      906.85     46.60 o 
  23   2  -6       55.13       20.72     20.37 o 
  24   2  -6      278.76      243.50     50.55 o 
  25   2  -6       65.62       53.94     25.61 o 
  26   2  -6      631.10      660.52     52.84 o 
   1   3  -6      869.76      817.86     26.10 o 
   2   3  -6     1657.93     1617.94     31.26 o 
   3   3  -6     1538.59     1561.18     31.72 o 
   4   3  -6     3416.65     3385.33     56.02 o 
   5   3  -6     9252.13     9086.43    169.35 o 
   6   3  -6      425.21      387.79     16.04 o 
   7   3  -6     6817.19     6670.44    101.15 o 
   8   3  -6     1404.57     1385.06     31.72 o 
   9   3  -6      540.98      560.45     19.50 o 
  10   3  -6      308.37      291.97     15.89 o 
  11   3  -6     5754.79     5704.57     90.59 o 
  12   3  -6       86.51       86.07     12.36 o 
  13   3  -6      845.29      788.70     27.69 o 
  14   3  -6      976.78      954.10     31.04 o 
  15   3  -6      525.49      523.21     24.65 o 
  16   3  -6      146.91      160.24     24.86 o 
  17   3  -6      174.96      162.01     22.24 o 
  18   3  -6      418.56      452.96     32.41 o 
  19   3  -6        8.27      -14.37     15.99 o 
  20   3  -6      535.94      474.97     34.76 o 
  21   3  -6      584.52      537.11     37.68 o 
  22   3  -6       51.28       60.18     21.65 o 
  23   3  -6      517.51      480.02     48.70 o 
  24   3  -6      447.95      418.04     70.48 o 
  25   3  -6      108.96      120.33     34.67 o 
   0   4  -6     6259.66     6347.93    164.99 o 
   1   4  -6      970.81      984.06     31.61 o 
   2   4  -6      540.56      535.54     27.90 o 
   3   4  -6     2724.03     2672.36     47.08 o 
   4   4  -6     1786.19     1842.67     36.93 o 
   5   4  -6      357.05      335.28     15.69 o 
   6   4  -6     5569.80     5688.64     93.80 o 
   7   4  -6     3943.43     3865.56     65.01 o 
   8   4  -6      321.64      311.75     17.74 o 
   9   4  -6     2234.30     2238.37     50.06 o 
  10   4  -6     2705.36     2667.50     51.21 o 
  11   4  -6      523.38      520.19     29.96 o 
  12   4  -6     1970.03     1944.17     54.34 o 
  13   4  -6     1056.33      989.09     46.73 o 
  14   4  -6      108.85       93.76     19.05 o 
  15   4  -6     1943.86     1914.66    149.59 o 
  16   4  -6      407.96      447.39     24.52 o 
  17   4  -6       76.01       77.07     15.53 o 
  18   4  -6      400.24      401.53     47.91 o 
  19   4  -6      512.24      534.35     35.67 o 
  20   4  -6        8.50        5.80     18.84 o 
  21   4  -6       15.67       -1.25     18.52 o 
  22   4  -6      376.64      351.28     83.37 o 
  23   4  -6      665.69      488.55     59.75 o 
  24   4  -6       26.06       42.77     37.66 o 
  25   4  -6      818.58      804.45     73.56 o 
   1   5  -6     5247.18     5487.67    166.02 o 
   2   5  -6     2491.43     2451.17     56.83 o 
   3   5  -6      908.67      957.98     31.15 o 
   4   5  -6      275.79      276.22     14.96 o 
   5   5  -6      717.96      798.33     23.80 o 
   6   5  -6     1386.49     1380.45     32.94 o 
   7   5  -6      567.65      581.90     21.49 o 
   8   5  -6     5036.04     4909.33     80.53 o 
   9   5  -6       31.67       13.71      8.84 o 
  10   5  -6     1785.60     1710.27     39.43 o 
  11   5  -6      590.41      579.92     34.23 o 
  12   5  -6      662.50      632.96     31.90 o 
  13   5  -6      133.34      162.75     20.32 o 
  14   5  -6     1962.07     1960.46     57.96 o 
  15   5  -6      363.15      383.55     36.87 o 
  16   5  -6      153.99      172.84     23.06 o 
  17   5  -6      580.34      604.13     35.89 o 
  18   5  -6      374.75      402.49     47.08 o 
  19   5  -6       98.52       82.36     33.09 o 
  20   5  -6      386.22      504.30     55.79 o 
  21   5  -6      221.79      208.64     43.47 o 
  22   5  -6       29.80       44.17     33.97 o 
  23   5  -6       68.55       75.06     37.31 o 
  24   5  -6      543.94      566.77     65.12 o 
   0   6  -6     3687.32     3521.63    111.58 o 
   1   6  -6     1152.41     1122.88     38.58 o 
   2   6  -6      916.39      884.82     33.53 o 
   3   6  -6     3288.04     3213.41     58.20 o 
   4   6  -6      223.22      228.13     15.62 o 
   5   6  -6      676.55      677.01     47.69 o 
   6   6  -6      158.72      136.90     13.99 o 
   7   6  -6     1788.80     1795.16     40.70 o 
   8   6  -6      240.14      255.09     17.01 o 
   9   6  -6     1682.67     1681.64     45.69 o 
  10   6  -6       28.23       15.01     11.58 o 
  11   6  -6      210.08      197.83     17.79 o 
  12   6  -6      337.60      345.64     26.03 o 
  13   6  -6     1649.18     1650.89     42.12 o 
  14   6  -6       33.74       13.24     16.48 o 
  15   6  -6      705.00      748.35     37.76 o 
  16   6  -6      368.52      396.86     35.95 o 
  17   6  -6       78.37       72.41     21.21 o 
  18   6  -6      286.50      282.81     44.79 o 
  19   6  -6     1773.62     1835.04     94.68 o 
  20   6  -6       12.58       10.30     31.15 o 
  21   6  -6      688.74      693.13     65.03 o 
  22   6  -6       23.92       40.48     35.81 o 
  23   6  -6       27.26       45.67     37.84 o 
   1   7  -6       70.55       58.74     18.52 o 
   2   7  -6     4139.65     3938.60     90.22 o 
   3   7  -6      162.51      179.73     20.31 o 
   4   7  -6     1652.70     1596.65     50.16 o 
   5   7  -6       24.68        5.21     13.10 o 
   6   7  -6       61.38       31.60     11.73 o 
   7   7  -6      103.70      100.91     14.09 o 
   8   7  -6      358.59      366.06     21.59 o 
   9   7  -6      141.32      138.12     15.65 o 
  10   7  -6       27.72       10.65     12.92 o 
  11   7  -6      228.01      234.64     28.01 o 
  12   7  -6      297.48      299.48     20.99 o 
  13   7  -6       64.95       71.81     19.67 o 
  14   7  -6     1757.23     1844.09     46.86 o 
  15   7  -6       36.96       68.43     20.08 o 
  16   7  -6      234.14      272.99     28.02 o 
  17   7  -6       14.11       25.08     28.60 o 
  18   7  -6     1176.75     1297.39     78.76 o 
  19   7  -6       31.12       34.41     33.53 o 
  20   7  -6     1295.99     1403.95     87.20 o 
  21   7  -6       11.07        7.22     33.17 o 
  22   7  -6      102.72       99.17     43.29 o 
   0   8  -6      318.09      311.59     37.40 o 
   1   8  -6     1494.71     1460.80     49.92 o 
   2   8  -6      321.73      350.20     27.56 o 
   3   8  -6     2580.90     2511.88     68.08 o 
   4   8  -6      128.07      110.89     30.01 o 
   5   8  -6      359.82      333.20     27.33 o 
   6   8  -6      329.32      329.48     27.29 o 
   7   8  -6      245.05      235.05     24.30 o 
   8   8  -6      160.12      127.07     21.00 o 
   9   8  -6     1379.90     1341.75     76.60 o 
  10   8  -6      191.04      173.69     27.76 o 
  11   8  -6      185.44      165.71     18.52 o 
  12   8  -6       84.52       81.69     15.41 o 
  13   8  -6      987.21     1034.92     35.76 o 
  14   8  -6      180.61      195.17     23.15 o 
  15   8  -6      600.81      559.92     37.14 o 
  16   8  -6      215.66      237.23     43.03 o 
  17   8  -6       56.80       96.18     35.11 o 
  18   8  -6        9.03      -18.13     29.74 o 
  19   8  -6      514.11      572.14     61.07 o 
  20   8  -6       14.75       10.21     31.68 o 
   1   9  -6      492.38      456.25     31.60 o 
   2   9  -6      519.31      459.20     31.44 o 
   3   9  -6        9.23       -7.06     15.47 o 
   4   9  -6      260.72      261.27     26.69 o 
   5   9  -6      170.02      146.48     22.79 o 
   6   9  -6      351.86      362.85     30.05 o 
   7   9  -6      136.32      125.30     22.42 o 
   8   9  -6     2264.57     2262.82     67.29 o 
   9   9  -6       47.92       54.33     20.20 o 
  10   9  -6      625.42      599.18     57.42 o 
  11   9  -6       16.64        6.93     16.50 o 
  12   9  -6      160.25      111.73     22.48 o 
  13   9  -6       14.27       18.19     18.38 o 
  14   9  -6      296.25      343.11     30.83 o 
  15   9  -6      187.20      238.47     43.73 o 
  16   9  -6       50.62       83.24     35.64 o 
  17   9  -6      140.48      179.33     42.33 o 
  18   9  -6       73.45       56.14     33.79 o 
   0  10  -6      431.96      449.56     49.89 o 
   1  10  -6      199.11      184.44     26.66 o 
   2  10  -6       97.48       82.11     22.75 o 
   3  10  -6      519.92      507.97     34.64 o 
   4  10  -6      103.72       90.34     22.21 o 
   5  10  -6       45.61       17.41     18.75 o 
   6  10  -6      277.40      253.66     29.44 o 
   7  10  -6      789.96      870.26     43.89 o 
   8  10  -6       36.95       26.48     19.47 o 
   9  10  -6      939.45      995.20     46.88 o 
  10  10  -6      182.88      190.39     27.64 o 
  11  10  -6      106.84      105.03     24.16 o 
  12  10  -6      209.79      203.35     39.33 o 
  13  10  -6       93.14       77.00     36.34 o 
  14  10  -6       15.45       10.74     32.73 o 
   1  11  -6       28.95       11.48     20.28 o 
   2  11  -6      124.91      102.52     24.18 o 
   3  11  -6      174.25      141.08     25.54 o 
   4  11  -6      156.20      194.95     28.08 o 
   5  11  -6      598.21      614.87     40.10 o 
   6  11  -6       38.32       17.94     20.78 o 
   7  11  -6      117.56       79.16     24.69 o 
   8  11  -6      150.98      133.12     27.19 o 
   9  11  -6      129.81      119.16     29.79 o 
  10  11  -6       62.62       72.32     24.88 o 
  11  11  -6      609.20      638.74     54.34 o 
  12  11  -6       10.42       25.67     22.16 o 
  13  11  -6      251.90      243.74     49.89 o 
   0  12  -6       86.03        2.38     33.35 o 
   1  12  -6       31.62       20.18     23.61 o 
   2  12  -6        5.71       -4.82     21.84 o 
   3  12  -6      162.09      198.68     30.85 o 
   4  12  -6      232.65      304.10     72.38 o 
   5  12  -6       75.55       98.10     44.53 o 
   6  12  -6      365.10      395.09     38.81 o 
   7  12  -6       20.74       13.22     24.62 o 
   8  12  -6        8.20      -17.73     23.19 o 
   9  12  -6       33.17      -11.28     23.56 o 
   2   0  -5     9715.75    10218.17    212.37 o 
   4   0  -5    10416.81    10377.08    182.09 o 
   6   0  -5     1617.99     1690.38     57.90 o 
   8   0  -5    21824.38    20597.77    486.61 o 
  10   0  -5     9129.10     8936.91    229.40 o 
  12   0  -5     1950.38     1912.56     73.30 o 
  14   0  -5     3367.72     3194.56    108.06 o 
  16   0  -5      976.65      938.20     56.14 o 
  18   0  -5      600.67      562.90     48.05 o 
  20   0  -5      794.07      744.79     55.70 o 
  22   0  -5      247.60      205.91     38.63 o 
  24   0  -5     1099.23     1027.60     72.33 o 
  26   0  -5      723.56      677.03     64.41 o 
   0   1  -5     3545.53     3784.21     98.55 o 
   1   1  -5     4823.70     4953.04    129.44 o 
   2   1  -5     1374.87     1333.11     31.08 o 
   3   1  -5    13283.81    13160.86    179.61 o 
   4   1  -5     3322.17     3391.65     54.01 o 
   5   1  -5     1696.16     1791.69     33.11 o 
   6   1  -5      476.84      476.44     16.24 o 
   7   1  -5     6555.15     6577.14     99.34 o 
   8   1  -5       24.27       35.02      9.43 o 
   9   1  -5     6388.85     6070.60     94.14 o 
  10   1  -5     2462.57     2525.29     59.73 o 
  11   1  -5      441.71      451.66     15.95 o 
  12   1  -5     1290.00     1278.10     28.57 o 
  13   1  -5     4489.81     4464.18     94.29 o 
  14   1  -5      267.17      276.48     32.21 o 
  15   1  -5     1895.27     1870.19     55.69 o 
  16   1  -5        8.36        0.80     13.71 o 
  17   1  -5      285.42      280.73     26.33 o 
  18   1  -5       61.43       54.40     18.83 o 
  19   1  -5     2578.53     2429.96     71.80 o 
  20   1  -5      121.23      156.27     25.87 o 
  21   1  -5      460.40      472.29     35.00 o 
  22   1  -5       79.56      118.00     49.06 o 
  23   1  -5      530.62      519.05     37.64 o 
  24   1  -5       12.87       27.57     21.78 o 
  25   1  -5      912.02      906.91     49.57 o 
  26   1  -5       66.28       65.61     26.35 o 
   1   2  -5     3784.92     3934.97     99.27 o 
   2   2  -5    14909.12    14997.51    202.04 o 
   3   2  -5     1334.74     1430.11     28.03 o 
   4   2  -5    17705.11    17694.19    250.84 o 
   5   2  -5     2948.88     3094.98     49.69 o 
   6   2  -5     1478.64     1473.88     36.25 o 
   7   2  -5     2441.53     2430.32     75.15 o 
   8   2  -5     7837.00     7778.31    115.50 o 
   9   2  -5      276.18      272.62     14.81 o 
  10   2  -5     1855.78     1855.48     31.73 o 
  11   2  -5     3295.11     3297.11     49.40 o 
  12   2  -5     1361.95     1321.69     26.47 o 
  13   2  -5     1892.00     1821.33     51.66 o 
  14   2  -5     5171.66     4894.51    103.81 o 
  15   2  -5      100.30       96.69     17.42 o 
  16   2  -5      870.13      788.20     36.35 o 
  17   2  -5      740.22      742.18     36.16 o 
  18   2  -5     1771.42     1630.58     68.68 o 
  19   2  -5      281.24      260.04     28.86 o 
  20   2  -5     2220.55     2187.31    105.07 o 
  21   2  -5      109.02      139.46     23.87 o 
  22   2  -5       92.27       80.72     22.68 o 
  23   2  -5       19.75       17.39     19.68 o 
  24   2  -5      445.97      428.47     36.47 o 
  25   2  -5       60.84       51.41     23.88 o 
  26   2  -5      211.77      251.67     33.73 o 
   0   3  -5     2812.92     2669.93     80.34 o 
   1   3  -5     1925.58     1918.86     35.35 o 
   2   3  -5       70.08       57.90      8.28 o 
   3   3  -5     8218.99     8177.83    168.34 o 
   4   3  -5     2217.97     2095.59     38.35 o 
   5   3  -5     8181.50     8507.87    148.81 o 
   6   3  -5      420.90      472.70     28.16 o 
   7   3  -5      823.47      759.25     25.69 o 
   8   3  -5      732.32      829.43     72.47 o 
   9   3  -5     3452.21     3461.57     76.92 o 
  10   3  -5      454.54      402.97     28.36 o 
  11   3  -5       77.64       86.13     17.44 o 
  12   3  -5     1777.60     1801.24     28.89 o 
  13   3  -5     2880.72     2796.76     55.61 o 
  14   3  -5      229.43      201.27     16.24 o 
  15   3  -5      835.26      822.99     28.39 o 
  16   3  -5     2307.44     2299.40     47.68 o 
  17   3  -5      277.19      280.30     18.45 o 
  18   3  -5     1013.49      962.56     41.93 o 
  19   3  -5     1406.46     1369.31     51.88 o 
  20   3  -5       16.51       17.57     18.68 o 
  21   3  -5      988.25      967.78     71.41 o 
  22   3  -5      213.04      220.49     28.43 o 
  23   3  -5       15.55       25.88     20.31 o 
  24   3  -5      228.89      218.97     34.05 o 
  25   3  -5      229.81      222.89     49.10 o 
  26   3  -5       89.01       80.96     41.89 o 
   1   4  -5     8198.22     7700.22    140.50 o 
   2   4  -5     4340.77     4182.87     74.39 o 
   3   4  -5     1600.22     1716.21     33.80 o 
   4   4  -5      498.58      480.82     26.07 o 
   5   4  -5     2905.66     2823.24     48.87 o 
   6   4  -5      257.85      291.94     21.95 o 
   7   4  -5     2221.16     2306.37     78.78 o 
   8   4  -5     2268.20     2152.95     42.73 o 
   9   4  -5      463.84      417.31     23.34 o 
  10   4  -5     1054.44     1113.80     63.00 o 
  11   4  -5     2766.22     2758.92     51.99 o 
  12   4  -5      775.24      730.68     31.22 o 
  13   4  -5      259.85      279.57     16.28 o 
  14   4  -5     2242.48     2188.18     39.98 o 
  15   4  -5     1932.35     1845.28     36.73 o 
  16   4  -5      201.24      236.31     21.52 o 
  17   4  -5     2851.86     2870.05     58.83 o 
  18   4  -5      195.78      210.47     19.64 o 
  19   4  -5      490.14      498.30     34.09 o 
  20   4  -5      891.96      916.91     43.80 o 
  21   4  -5      263.66      290.47     44.44 o 
  22   4  -5        6.46      -16.10     26.57 o 
  23   4  -5      610.71      612.44     64.41 o 
  24   4  -5      234.73      330.51     55.61 o 
  25   4  -5        7.54       55.70     39.33 o 
   0   5  -5     9291.85     9410.05    235.30 o 
   1   5  -5     1752.90     1760.31     45.80 o 
   2   5  -5     1139.28     1134.70     26.81 o 
   3   5  -5     1004.68     1018.87     41.21 o 
   4   5  -5     2798.49     2817.93     50.39 o 
   5   5  -5      471.33      477.07     18.41 o 
   6   5  -5     4908.04     4902.53     78.92 o 
   7   5  -5     1354.99     1366.39     32.45 o 
   8   5  -5      899.11      873.56     25.68 o 
   9   5  -5      519.34      509.46     20.52 o 
  10   5  -5     1287.12     1290.65     32.33 o 
  11   5  -5      290.10      313.55     17.63 o 
  12   5  -5     1417.99     1449.34     67.61 o 
  13   5  -5      559.87      505.30     29.53 o 
  14   5  -5      219.56      203.22     22.10 o 
  15   5  -5     1488.88     1480.00     49.57 o 
  16   5  -5     1874.14     1863.85     58.83 o 
  17   5  -5      123.95      141.55     16.53 o 
  18   5  -5      977.99     1027.16     40.49 o 
  19   5  -5      243.54      242.30     54.07 o 
  20   5  -5       56.74       52.18     31.15 o 
  21   5  -5       50.29       62.74     32.65 o 
  22   5  -5      851.26      855.40     69.60 o 
  23   5  -5      362.63      351.54     52.88 o 
  24   5  -5       64.65       39.42     37.31 o 
   1   6  -5     1345.97     1295.37     39.60 o 
   2   6  -5      423.73      420.73     17.76 o 
   3   6  -5      346.21      342.84     19.10 o 
   4   6  -5        2.49        4.64      7.84 o 
   5   6  -5     5963.63     5967.75     93.51 o 
   6   6  -5      423.32      411.44     19.54 o 
   7   6  -5     3418.18     3409.94     61.97 o 
   8   6  -5      682.83      676.74     42.51 o 
   9   6  -5      368.12      391.31     19.28 o 
  10   6  -5      654.64      587.54     23.39 o 
  11   6  -5     1603.44     1631.99     39.65 o 
  12   6  -5      185.15      184.95     16.29 o 
  13   6  -5      781.84      886.96     73.56 o 
  14   6  -5      541.28      515.41     23.97 o 
  15   6  -5      446.31      499.73     31.38 o 
  16   6  -5       53.54       85.67     20.15 o 
  17   6  -5     1238.26     1278.83     73.65 o 
  18   6  -5      161.34      128.50     36.87 o 
  19   6  -5       10.76       18.29     16.16 o 
  20   6  -5       13.27       28.70     17.40 o 
  21   6  -5      528.19      481.77     57.90 o 
  22   6  -5      114.21      100.23     39.16 o 
  23   6  -5      353.10      436.63     60.19 o 
  24   6  -5      188.24      236.62     50.33 o 
   0   7  -5      418.07      403.19     34.85 o 
   1   7  -5       21.46        2.27     11.62 o 
   2   7  -5      211.96      212.21     20.03 o 
   3   7  -5       26.60       -9.99     11.35 o 
   4   7  -5     2384.73     2319.45     61.28 o 
   5   7  -5       23.61       27.61     10.47 o 
   6   7  -5     4341.58     4246.97     74.36 o 
   7   7  -5      283.68      278.58     26.72 o 
   8   7  -5        5.48       -7.86      9.97 o 
   9   7  -5      379.97      369.45     26.00 o 
  10   7  -5     1357.12     1360.20     36.99 o 
  11   7  -5      131.51      115.25     15.60 o 
  12   7  -5     1390.73     1392.17     38.25 o 
  13   7  -5      404.45      398.19     29.43 o 
  14   7  -5      175.43      196.07     24.63 o 
  15   7  -5       33.73       23.37     22.35 o 
  16   7  -5      820.97      694.72     57.11 o 
  17   7  -5       84.04       61.42     32.12 o 
  18   7  -5      179.75      162.09     41.09 o 
  19   7  -5       82.07       82.36     36.78 o 
  20   7  -5      195.90      165.87     42.68 o 
  21   7  -5        7.23       -9.68     30.71 o 
  22   7  -5      462.95      396.86     57.64 o 
   1   8  -5     2373.93     2330.27     64.19 o 
   2   8  -5      122.36      132.92     20.28 o 
   3   8  -5      246.33      189.05     22.43 o 
   4   8  -5      133.26      136.57     22.39 o 
   5   8  -5     3994.29     3803.04    159.62 o 
   6   8  -5       92.65      105.12     18.99 o 
   7   8  -5     1594.52     1579.39     97.37 o 
   8   8  -5     1004.58      919.99     60.89 o 
   9   8  -5      284.39      244.29     24.72 o 
  10   8  -5      481.52      456.26     28.50 o 
  11   8  -5     1170.28     1184.19     36.56 o 
  12   8  -5       14.43        0.11     12.18 o 
  13   8  -5      284.00      331.29     22.93 o 
  14   8  -5       29.83       36.76     15.17 o 
  15   8  -5      323.91      340.47     28.81 o 
  16   8  -5        7.97       14.87     28.77 o 
  17   8  -5      673.58      823.72     64.06 o 
  18   8  -5       45.65       65.91     34.23 o 
  19   8  -5       48.17       63.18     34.85 o 
  20   8  -5       48.44       71.19     36.34 o 
  21   8  -5      317.86      292.85     54.12 o 
   0   9  -5     1239.80     1129.15     63.71 o 
   1   9  -5      162.08      165.60     22.48 o 
   2   9  -5      336.75      377.66     33.70 o 
   3   9  -5       88.88       70.68     19.13 o 
   4   9  -5      364.23      352.36     28.36 o 
   5   9  -5      441.02      399.48     35.68 o 
   6   9  -5     1415.09     1401.27     59.88 o 
   7   9  -5      276.49      258.40     54.47 o 
   8   9  -5       75.56       48.24     19.80 o 
   9   9  -5      354.89      315.32     28.93 o 
  10   9  -5      532.23      500.50     33.26 o 
  11   9  -5      130.60      114.37     21.55 o 
  12   9  -5      147.37      139.79     22.28 o 
  13   9  -5       86.56       56.47     19.78 o 
  14   9  -5      259.24      300.20     23.78 o 
  15   9  -5      125.66      143.69     23.88 o 
  16   9  -5     1004.60     1240.55     75.76 o 
  17   9  -5        1.57       24.37     28.25 o 
  18   9  -5      484.44      494.71     57.90 o 
  19   9  -5        0.16      -11.62     29.92 o 
   1  10  -5     1126.14     1079.11     51.48 o 
   2  10  -5      730.22      676.53     61.24 o 
   3  10  -5       33.68        7.40     17.99 o 
   4  10  -5      392.15      405.66     32.42 o 
   5  10  -5      555.73      534.08     34.84 o 
   6  10  -5       49.24       45.65     20.22 o 
   7  10  -5      476.80      481.22     34.79 o 
   8  10  -5      118.70      132.83     24.23 o 
   9  10  -5        6.26       -2.72     17.62 o 
  10  10  -5       86.17       34.45     19.67 o 
  11  10  -5      351.86      400.27     33.87 o 
  12  10  -5      122.17      129.05     24.70 o 
  13  10  -5        3.77       -3.71     18.70 o 
   0  11  -5      209.06      213.74     41.62 o 
   1  11  -5       31.75        8.79     19.91 o 
   2  11  -5       42.29       30.47     20.20 o 
   3  11  -5      420.01      408.95     34.48 o 
   4  11  -5      104.60      154.48     26.30 o 
   5  11  -5      295.58      286.73     30.96 o 
   6  11  -5      135.87      140.74     41.58 o 
   7  11  -5       87.80       83.22     23.92 o 
   8  11  -5        3.09       -9.79     19.21 o 
   9  11  -5      114.62       65.34     28.29 o 
  10  11  -5      182.06      182.16     28.33 o 
  11  11  -5      109.51      125.61     31.50 o 
  12  11  -5      137.39      143.07     27.00 o 
  13  11  -5      373.11      374.68     48.13 o 
   1  12  -5        3.08      -20.06     20.06 o 
   2  12  -5      201.08      157.55     28.87 o 
   3  12  -5       86.11      100.87     26.03 o 
   4  12  -5      385.90      388.40     36.42 o 
   5  12  -5      106.67      107.30     39.55 o 
   6  12  -5        0.14      -19.67     19.67 o 
   7  12  -5       34.67       22.33     24.01 o 
   8  12  -5      286.51      284.53     34.36 o 
   9  12  -5       37.83       14.13     23.54 o 
  10  12  -5       38.80       49.49     25.51 o 
   0  13  -5       19.91        2.02     33.79 o 
   1  13  -5       50.02       56.58     38.19 o 
   0   0  -4     2964.27     3010.29     79.20 o 
   2   0  -4     2130.81     2046.87     40.44 o 
   4   0  -4     6725.59     7029.19    101.71 o 
   6   0  -4     1819.49     1710.71     55.17 o 
   8   0  -4       61.62       40.21     13.20 o 
  10   0  -4     3675.15     3547.06    104.45 o 
  12   0  -4     2626.73     2537.68     85.62 o 
  14   0  -4      566.61      594.49     40.65 o 
  16   0  -4     6902.92     6627.13    190.77 o 
  18   0  -4     5292.22     5204.79    163.85 o 
  20   0  -4       20.72       50.60     25.52 o 
  22   0  -4     2199.66     2186.67     99.52 o 
  24   0  -4       84.39      141.41     36.87 o 
  26   0  -4       22.29       22.70     31.41 o 
   1   1  -4     3405.56     3161.91     57.45 o 
   2   1  -4    19485.90    20634.37    322.60 o 
   3   1  -4     6856.84     7297.02    104.02 o 
   4   1  -4     1145.44     1256.46     23.20 o 
   5   1  -4    12014.16    12238.48    145.49 o 
   6   1  -4     1246.40     1332.68     22.65 o 
   7   1  -4     2074.55     2001.33    114.94 o 
   8   1  -4     2428.20     2522.71     44.92 o 
   9   1  -4      997.15     1029.85     50.27 o 
  10   1  -4     1438.99     1514.11     41.09 o 
  11   1  -4     3966.70     3967.00     62.82 o 
  12   1  -4     1206.67     1254.59     27.68 o 
  13   1  -4      950.45      970.24     24.56 o 
  14   1  -4     1086.08     1018.60     37.42 o 
  15   1  -4     3489.80     3438.20     81.25 o 
  16   1  -4      141.02      135.95     19.00 o 
  17   1  -4     6909.96     6721.29    139.56 o 
  18   1  -4      391.76      377.40     28.93 o 
  19   1  -4      483.46      436.45     32.04 o 
  20   1  -4     1460.16     1444.37     53.20 o 
  21   1  -4      942.25      938.42     44.29 o 
  22   1  -4      186.91      236.71     96.66 o 
  23   1  -4     1172.34     1169.85     51.62 o 
  24   1  -4       28.31        5.88     20.10 o 
  25   1  -4       14.81       15.11     21.43 o 
  26   1  -4       20.87        6.61     22.38 o 
  27   1  -4      387.21      356.37     38.08 o 
   0   2  -4     3045.10     2915.88     85.62 o 
   1   2  -4     7831.71     7987.75    110.70 o 
   2   2  -4     1590.73     1569.66     47.83 o 
   3   2  -4     2454.74     2632.04     46.93 o 
   4   2  -4    10367.98    10675.31    165.63 o 
   5   2  -4     1565.31     1594.65     30.02 o 
   6   2  -4     9328.71     9577.39    481.03 o 
   7   2  -4     1872.09     1942.94     30.37 o 
   8   2  -4      378.01      482.40     19.67 o 
   9   2  -4     1928.17     1918.59     31.73 o 
  10   2  -4     7354.37     7094.46     88.17 o 
  11   2  -4      882.66      914.96     17.39 o 
  12   2  -4     5947.84     5770.05     66.82 o 
  13   2  -4     2093.10     2007.63     58.21 o 
  14   2  -4       14.84       24.47     12.25 o 
  15   2  -4      649.22      663.59     31.54 o 
  16   2  -4     3658.10     3447.76     83.49 o 
  17   2  -4      249.06      225.64     22.99 o 
  18   2  -4      645.27      652.58     49.19 o 
  19   2  -4      637.94      618.49     35.16 o 
  20   2  -4      248.01      263.62     49.85 o 
  21   2  -4      511.96      501.67     34.82 o 
  22   2  -4     1008.12     1032.36     68.99 o 
  23   2  -4       79.46       60.36     31.15 o 
  24   2  -4      168.62      187.34     28.21 o 
  25   2  -4       54.85       57.71     22.89 o 
  26   2  -4      319.18      336.76     36.65 o 
  27   2  -4        1.89       27.63     38.10 o 
   1   3  -4     5087.54     5204.57    129.99 o 
   2   3  -4     5022.43     5322.43    123.24 o 
   3   3  -4     3312.38     3373.82     60.42 o 
   4   3  -4      730.21      763.69     19.66 o 
   5   3  -4    11945.25    11766.13    161.38 o 
   6   3  -4     1692.53     1706.65     32.61 o 
   7   3  -4     2885.33     2684.11     47.77 o 
   8   3  -4     6877.07     6973.53    101.40 o 
   9   3  -4      336.71      342.48     11.34 o 
  10   3  -4     1410.10     1442.01     23.66 o 
  11   3  -4     5220.30     5069.34     60.32 o 
  12   3  -4      824.44      803.04     22.37 o 
  13   3  -4     1715.23     1713.33     27.79 o 
  14   3  -4     1208.41     1224.75     26.62 o 
  15   3  -4       41.72       53.98     10.63 o 
  16   3  -4       41.11       40.50     10.53 o 
  17   3  -4      545.96      591.46     42.01 o 
  18   3  -4      127.53      118.38     19.54 o 
  19   3  -4       29.48       26.60     15.97 o 
  20   3  -4      345.04      355.18     29.87 o 
  21   3  -4      471.66      476.02     34.49 o 
  22   3  -4        2.04       25.81     18.96 o 
  23   3  -4      331.65      349.74     32.56 o 
  24   3  -4      238.14      282.37     47.87 o 
  25   3  -4      156.65      155.13     44.17 o 
  26   3  -4       46.22       90.63     40.39 o 
   0   4  -4     6780.32     6912.15    178.72 o 
   1   4  -4     1435.04     1341.51     35.68 o 
   2   4  -4      399.77      418.48     18.14 o 
   3   4  -4     3695.54     3617.06     57.44 o 
   4   4  -4     1379.61     1361.04     28.70 o 
   5   4  -4      172.98      186.27     13.15 o 
   6   4  -4     2209.74     2136.19     40.20 o 
   7   4  -4     7268.89     7211.52    106.62 o 
   8   4  -4     2890.75     2989.38     52.20 o 
   9   4  -4     6107.27     5992.33     77.13 o 
  10   4  -4     1224.84     1116.13     23.51 o 
  11   4  -4        0.52       12.74     10.58 o 
  12   4  -4      803.76      854.42     20.05 o 
  13   4  -4     1694.80     1736.74     33.04 o 
  14   4  -4      188.92      189.56     12.90 o 
  15   4  -4     1640.26     1660.60     41.16 o 
  16   4  -4      214.23      268.72     25.33 o 
  17   4  -4       87.82       83.69     13.64 o 
  18   4  -4      103.92      111.39     15.25 o 
  19   4  -4      683.20      753.39     39.59 o 
  20   4  -4       64.94       44.48     19.40 o 
  21   4  -4      110.38      124.60     35.81 o 
  22   4  -4      136.80      173.35     39.51 o 
  23   4  -4      816.48      884.08     70.04 o 
  24   4  -4       11.84      -20.77     31.59 o 
  25   4  -4      718.51      681.34     71.63 o 
  26   4  -4      220.38      240.05     51.74 o 
   1   5  -4     9601.82     9493.77    170.08 o 
   2   5  -4     3450.16     3307.73     69.34 o 
   3   5  -4      539.69      604.88     22.94 o 
   4   5  -4     1533.61     1550.15    128.70 o 
   5   5  -4     1065.92     1117.97     27.48 o 
   6   5  -4     1764.24     1822.27     42.83 o 
   7   5  -4     1308.77     1332.36     31.33 o 
   8   5  -4     9260.55     9171.57    133.11 o 
   9   5  -4      331.44      326.95     16.64 o 
  10   5  -4     2139.58     2225.66     66.45 o 
  11   5  -4       23.47       37.51      7.73 o 
  12   5  -4     1935.69     1908.44     35.04 o 
  13   5  -4       75.00       64.48      9.72 o 
  14   5  -4     3090.46     3103.43     70.81 o 
  15   5  -4      199.49      240.63     21.81 o 
  16   5  -4      452.46      436.45     62.74 o 
  17   5  -4     1019.22     1088.55     41.17 o 
  18   5  -4      979.06     1050.25     41.42 o 
  19   5  -4       16.63       27.45     22.35 o 
  20   5  -4     1119.62     1140.12     44.02 o 
  21   5  -4      138.32      131.64     38.54 o 
  22   5  -4       31.64       28.51     32.91 o 
  23   5  -4       75.30       94.33     39.07 o 
  24   5  -4      762.77      680.64     66.70 o 
  25   5  -4        2.14       25.34     35.55 o 
   0   6  -4     3906.60     3541.96    112.37 o 
   1   6  -4     1368.40     1361.39     46.26 o 
   2   6  -4     1460.59     1465.88     31.97 o 
   3   6  -4     6356.06     6083.51     92.62 o 
   4   6  -4      420.18      462.86     18.61 o 
   5   6  -4      999.95     1028.58     57.72 o 
   6   6  -4      477.34      475.10     19.71 o 
   7   6  -4     2428.18     2489.07     49.12 o 
   8   6  -4       10.63       19.47      8.74 o 
   9   6  -4     1461.18     1499.16     36.10 o 
  10   6  -4        3.31       -5.53      8.52 o 
  11   6  -4      641.60      633.28     24.04 o 
  12   6  -4      159.54      143.28     12.53 o 
  13   6  -4     2327.53     2343.14     44.20 o 
  14   6  -4       90.20       84.18     11.48 o 
  15   6  -4     1097.01     1146.49     28.80 o 
  16   6  -4      783.23      815.58     36.45 o 
  17   6  -4      223.40      239.66     24.36 o 
  18   6  -4       95.17      112.05     19.52 o 
  19   6  -4     1739.91     1815.92    133.00 o 
  20   6  -4       52.71       56.61     19.48 o 
  21   6  -4      629.76      686.39     37.99 o 
  22   6  -4       54.92       38.60     18.97 o 
  23   6  -4       49.46       85.27     39.60 o 
  24   6  -4        4.64        7.92     34.58 o 
   1   7  -4      118.06       95.65     22.35 o 
   2   7  -4     3869.35     3587.27    128.38 o 
   3   7  -4       99.06      106.44     22.92 o 
   4   7  -4     4623.68     4404.38     74.83 o 
   5   7  -4      144.44      136.44     13.96 o 
   6   7  -4      195.11      210.98     15.90 o 
   7   7  -4      129.74       99.61     31.77 o 
   8   7  -4      537.64      544.33     23.35 o 
   9   7  -4      602.99      534.61     23.28 o 
  10   7  -4      310.18      326.80     20.13 o 
  11   7  -4      430.31      409.19     23.91 o 
  12   7  -4      148.15      155.76     19.68 o 
  13   7  -4       57.98       52.65     17.57 o 
  14   7  -4     2159.75     2153.70     62.42 o 
  15   7  -4       41.19       37.67     18.67 o 
  16   7  -4      139.51      140.76     44.66 o 
  17   7  -4        0.20        4.43     14.60 o 
  18   7  -4     1575.09     1627.21     56.04 o 
  19   7  -4       39.14       55.59     19.56 o 
  20   7  -4      966.86      995.79     46.17 o 
  21   7  -4        8.52       19.39     25.74 o 
  22   7  -4       96.06       81.46     23.46 o 
  23   7  -4        6.48        2.79     19.33 o 
   0   8  -4     1895.74     1782.77     77.52 o 
   1   8  -4     1317.70     1263.98     44.49 o 
   2   8  -4     1049.27      951.49     54.03 o 
   3   8  -4     4926.10     4686.41    102.69 o 
   4   8  -4      144.58      160.57     20.36 o 
   5   8  -4      826.58      840.85     36.16 o 
   6   8  -4      546.09      516.23     29.80 o 
   7   8  -4      410.74      455.32     28.46 o 
   8   8  -4      125.14      120.22     15.87 o 
   9   8  -4     1839.44     1882.88     46.80 o 
  10   8  -4       23.47       27.41     12.68 o 
  11   8  -4      233.13      183.12     19.22 o 
  12   8  -4       28.70       12.95     12.47 o 
  13   8  -4     1221.26     1254.15     38.09 o 
  14   8  -4      115.69      159.10     18.17 o 
  15   8  -4      733.87      723.49     37.69 o 
  16   8  -4      248.53      240.20     55.48 o 
  17   8  -4      287.60      315.37     49.54 o 
  18   8  -4      171.75       94.42     38.89 o 
  19   8  -4      823.59      876.60     71.10 o 
  20   8  -4        5.18        1.67     34.58 o 
  21   8  -4      282.21      181.00     46.37 o 
   1   9  -4      238.24      255.21     25.23 o 
   2   9  -4     1443.03     1399.03     50.51 o 
   3   9  -4       31.13       18.88     15.79 o 
   4   9  -4     1439.50     1364.96     48.87 o 
   5   9  -4      240.03      218.70     24.41 o 
   6   9  -4       75.36      131.05     25.96 o 
   7   9  -4      378.36      392.51     29.60 o 
   8   9  -4     2372.93     2272.25     65.71 o 
   9   9  -4       21.59       39.37     17.96 o 
  10   9  -4     1417.37     1426.39     75.06 o 
  11   9  -4      201.04      184.37     24.07 o 
  12   9  -4      106.42       98.74     17.16 o 
  13   9  -4       47.12       28.69     15.43 o 
  14   9  -4      860.65      860.61     41.53 o 
  15   9  -4      164.57      173.96     25.35 o 
  16   9  -4       81.91       52.09     35.55 o 
  17   9  -4      137.45      127.33     39.51 o 
  18   9  -4      177.29      234.51     48.13 o 
  19   9  -4       29.07       26.05     35.55 o 
  20   9  -4      231.36      208.99     50.68 o 
   0  10  -4      331.97      376.53     43.73 o 
   1  10  -4      137.48      127.14     24.02 o 
   2  10  -4      133.42      103.76     21.88 o 
   3  10  -4      549.92      495.34     33.47 o 
   4  10  -4      185.98      237.12     26.18 o 
   5  10  -4       50.37       16.89     17.94 o 
   6  10  -4      639.33      610.88     36.32 o 
   7  10  -4      865.33      867.74     61.29 o 
   8  10  -4       72.40       89.43     21.08 o 
   9  10  -4     1205.39     1212.63     49.46 o 
  10  10  -4      170.78      185.37     32.38 o 
  11  10  -4       86.38       80.82     21.08 o 
  12  10  -4      165.16      157.25     24.78 o 
  13  10  -4      109.31       90.02     29.48 o 
  14  10  -4       18.95       10.82     24.55 o 
   1  11  -4      133.76      120.19     32.43 o 
   2  11  -4      190.11      174.86     27.72 o 
   3  11  -4       56.74       69.85     37.13 o 
   4  11  -4      379.72      390.12     33.25 o 
   5  11  -4      833.20      904.62     45.05 o 
   6  11  -4        1.59       22.34     19.57 o 
   7  11  -4      465.47      518.58     36.36 o 
   8  11  -4      477.66      495.03     36.11 o 
   9  11  -4      203.82      189.37     27.78 o 
  10  11  -4      128.32      182.90     46.29 o 
  11  11  -4      437.01      474.64     45.27 o 
  12  11  -4      112.87      121.87     33.53 o 
  13  11  -4       96.09      118.70     33.53 o 
  14  11  -4      192.05      190.95     37.05 o 
   0  12  -4      466.83      418.77     51.30 o 
   1  12  -4       91.17       91.33     25.26 o 
   2  12  -4       36.64       20.60     21.93 o 
   3  12  -4      388.85      410.26     37.05 o 
   4  12  -4      348.47      368.85     35.85 o 
   5  12  -4      121.89       99.21     25.82 o 
   6  12  -4      581.44      601.91     40.23 o 
   7  12  -4       64.37       65.83     25.34 o 
   8  12  -4       20.32       15.00     25.08 o 
   9  12  -4       57.24       61.02     24.84 o 
  10  12  -4      306.57      324.73     35.37 o 
  11  12  -4       28.97       59.69     27.23 o 
   1  13  -4      241.57      223.57     39.51 o 
   2  13  -4       48.34       52.62     25.73 o 
   3  13  -4        0.66      -14.47     21.81 o 
   4  13  -4       16.48       16.81     34.14 o 
   2   0  -3    11101.54    11711.99    155.88 o 
   4   0  -3    16823.16    18480.52    290.98 o 
   6   0  -3    12635.84    12579.07    451.37 o 
   8   0  -3    25742.63    25719.58    577.16 o 
  10   0  -3     2134.05     1875.60     65.82 o 
  12   0  -3     1844.66     1836.38     40.95 o 
  14   0  -3     9227.68     9068.46    237.41 o 
  16   0  -3     1378.15     1414.60     64.59 o 
  18   0  -3      503.48      495.50     43.73 o 
  20   0  -3      183.87      179.77     33.00 o 
  22   0  -3      304.43      314.14     42.85 o 
  24   0  -3      798.04      816.33     63.09 o 
  26   0  -3     1283.24     1305.93     82.54 o 
   0   1  -3     6215.04     5990.41    143.43 o 
   1   1  -3    24482.22    23901.66    318.53 o 
   2   1  -3     2722.80     2793.01     51.03 o 
   3   1  -3    13643.72    12978.25    183.59 o 
   4   1  -3     6723.13     6925.60     82.01 o 
   5   1  -3    12365.15    12896.73    148.38 o 
   6   1  -3     8040.21     8474.09    100.90 o 
   7   1  -3    24118.62    24784.92    278.64 o 
   8   1  -3     1444.35     1464.96     24.18 o 
   9   1  -3    10890.42    10737.87    148.11 o 
  10   1  -3     1822.08     1878.74     47.03 o 
  11   1  -3     1873.12     1881.54     35.70 o 
  12   1  -3     3048.33     3022.69     51.21 o 
  13   1  -3     3520.26     3536.23     58.81 o 
  14   1  -3      221.18      208.54     19.25 o 
  15   1  -3     4154.00     4125.37     90.48 o 
  16   1  -3      140.67      103.73     17.56 o 
  17   1  -3      150.59      161.78     21.39 o 
  18   1  -3      250.93      256.38     38.23 o 
  19   1  -3     1690.07     1720.40     56.22 o 
  20   1  -3       40.07       40.11     17.75 o 
  21   1  -3      285.17      251.55     26.99 o 
  22   1  -3       23.14        1.68     16.55 o 
  23   1  -3      163.62      181.83     33.48 o 
  24   1  -3       89.19      116.58     25.54 o 
  25   1  -3      930.78      965.51     49.53 o 
  26   1  -3       57.21       76.38     33.66 o 
  27   1  -3      133.66      109.82     46.77 o 
   1   2  -3     3931.57     4028.05     61.58 o 
   2   2  -3     5020.52     5058.93     71.81 o 
   3   2  -3     6358.68     6546.66     91.10 o 
   4   2  -3    24346.39    24594.53    321.53 o 
   5   2  -3     3897.27     3868.33     57.65 o 
   6   2  -3      503.75      567.63     15.23 o 
   7   2  -3       18.95       21.80      4.26 o 
   8   2  -3     4992.07     4939.16     55.62 o 
   9   2  -3     3645.24     3911.11     52.82 o 
  10   2  -3       64.19       91.12      9.08 o 
  11   2  -3     3781.31     3642.46     45.08 o 
  12   2  -3     2255.59     2257.74     36.01 o 
  13   2  -3     2607.89     2527.77     44.27 o 
  14   2  -3     3957.03     3927.56     65.58 o 
  15   2  -3      142.29      153.73     26.13 o 
  16   2  -3      201.60      189.62     20.96 o 
  17   2  -3      352.25      397.00     27.62 o 
  18   2  -3     1820.97     1753.55     46.17 o 
  19   2  -3      330.08      360.76     28.89 o 
  20   2  -3     2220.48     2155.21     66.22 o 
  21   2  -3      690.59      643.50     37.29 o 
  22   2  -3      123.02      148.30     25.09 o 
  23   2  -3       34.85       38.48     20.46 o 
  24   2  -3      416.43      507.78     50.07 o 
  25   2  -3      145.66      116.87     25.97 o 
  26   2  -3      378.01      407.77     55.79 o 
  27   2  -3      139.49      131.55     43.12 o 
   0   3  -3      523.72      543.19     24.29 o 
   1   3  -3     2506.27     2431.88     36.03 o 
   2   3  -3      703.07      702.27     16.12 o 
   3   3  -3     9651.56     9257.54    136.51 o 
   4   3  -3     5136.72     5472.40     79.13 o 
   5   3  -3     8890.80     9144.63    126.19 o 
   6   3  -3    10164.54    10257.44    120.16 o 
   7   3  -3       54.39       53.90      8.22 o 
   8   3  -3      656.06      648.09     13.91 o 
   9   3  -3     1306.55     1202.12     20.04 o 
  10   3  -3     1198.20     1162.35     20.13 o 
  11   3  -3      848.32      869.32     17.61 o 
  12   3  -3     3755.40     3818.15     48.13 o 
  13   3  -3     4362.85     4310.78     53.66 o 
  14   3  -3       26.70       26.79      6.11 o 
  15   3  -3      656.51      706.10     23.60 o 
  16   3  -3     1909.10     1911.98     42.02 o 
  17   3  -3      189.52      164.00     15.41 o 
  18   3  -3     1655.96     1592.98     39.99 o 
  19   3  -3     1652.84     1707.17     47.97 o 
  20   3  -3      125.92      106.41     21.62 o 
  21   3  -3     1454.47     1395.97     67.40 o 
  22   3  -3      648.87      613.72     37.72 o 
  23   3  -3       72.95      111.84     37.75 o 
  24   3  -3      108.38      105.15     38.28 o 
  25   3  -3      393.32      380.66     54.91 o 
  26   3  -3       87.79      120.38     44.79 o 
   1   4  -3    12425.50    13229.07    304.40 o 
   2   4  -3     2095.40     1862.61     34.00 o 
   3   4  -3      362.05      378.49     13.49 o 
   4   4  -3     3418.73     3514.00     56.98 o 
   5   4  -3     1923.85     1834.43     35.15 o 
   6   4  -3      353.61      391.34     18.92 o 
   7   4  -3     2159.85     2064.80     33.05 o 
   8   4  -3      936.84      954.14     25.74 o 
   9   4  -3      161.19      170.84     13.70 o 
  10   4  -3     1690.57     1671.64     29.64 o 
  11   4  -3     2713.43     2685.47     37.32 o 
  12   4  -3     1094.98     1116.87     24.05 o 
  13   4  -3       60.60       62.02      8.06 o 
  14   4  -3      195.86      203.27     15.06 o 
  15   4  -3     3612.50     3537.32     63.83 o 
  16   4  -3       84.35       83.02     12.99 o 
  17   4  -3     2494.84     2522.00     52.19 o 
  18   4  -3       10.65       28.43     11.72 o 
  19   4  -3      537.76      575.45     64.59 o 
  20   4  -3      866.94      867.30     37.37 o 
  21   4  -3      288.01      302.45     26.57 o 
  22   4  -3        1.16      -26.22     26.22 o 
  23   4  -3      628.71      718.74     64.50 o 
  24   4  -3      148.08      116.68     41.97 o 
  25   4  -3       72.29      111.23     44.53 o 
  26   4  -3       61.40      124.78     44.00 o 
   0   5  -3    17214.26    16957.80    271.17 o 
   1   5  -3      956.25      924.76     28.99 o 
   2   5  -3     2059.76     2024.79     54.25 o 
   3   5  -3     2479.63     2391.23     46.97 o 
   4   5  -3     2577.05     2684.71     47.71 o 
   5   5  -3      142.35      178.66     11.63 o 
   6   5  -3     4173.52     4118.06    109.10 o 
   7   5  -3     2294.24     2295.60     44.15 o 
   8   5  -3      623.28      621.71     17.52 o 
   9   5  -3     1423.12     1370.84     28.93 o 
  10   5  -3     1836.95     1748.65     31.83 o 
  11   5  -3      461.23      443.14     15.59 o 
  12   5  -3     1564.24     1507.12     29.79 o 
  13   5  -3      325.81      321.11     19.64 o 
  14   5  -3     1580.91     1575.27     39.20 o 
  15   5  -3      730.88      731.18     32.90 o 
  16   5  -3     3184.27     3266.40     77.55 o 
  17   5  -3      277.27      316.70     28.29 o 
  18   5  -3     2024.18     2087.04     60.19 o 
  19   5  -3      243.67      304.80     26.71 o 
  20   5  -3       98.44       84.59     20.00 o 
  21   5  -3       31.68        0.10     16.42 o 
  22   5  -3     1123.33     1303.91     50.30 o 
  23   5  -3      248.90      311.41     52.09 o 
  24   5  -3      299.35      302.09     54.03 o 
  25   5  -3      305.44      287.21     53.68 o 
   1   6  -3     3380.29     3196.08     53.65 o 
   2   6  -3      200.63      212.02     12.64 o 
   3   6  -3      119.05      108.76     10.38 o 
   4   6  -3      129.08      135.56     14.59 o 
   5   6  -3     5558.93     5351.91     84.16 o 
   6   6  -3      247.84      269.29     21.39 o 
   7   6  -3     2195.25     2147.01     44.10 o 
   8   6  -3      511.91      536.59     27.36 o 
   9   6  -3     1075.26     1121.73     25.45 o 
  10   6  -3     1126.99     1114.95     25.85 o 
  11   6  -3     3397.92     3350.67     52.64 o 
  12   6  -3       49.54       25.66     11.57 o 
  13   6  -3     1146.43     1130.36     31.61 o 
  14   6  -3      168.84      177.89     20.23 o 
  15   6  -3      225.20      250.98     17.78 o 
  16   6  -3      108.54      116.40     16.54 o 
  17   6  -3     1612.68     1733.71     54.08 o 
  18   6  -3       32.46       63.24     17.81 o 
  19   6  -3        1.58       15.22     22.17 o 
  20   6  -3       22.86       40.05     17.94 o 
  21   6  -3      917.56      960.83     59.88 o 
  22   6  -3       46.27       67.46     21.02 o 
  23   6  -3      455.95      510.35     36.10 o 
  24   6  -3      191.64      143.78     45.93 o 
   0   7  -3     3877.11     3730.35    113.43 o 
   1   7  -3       60.23       56.15     13.13 o 
   2   7  -3      154.76      131.22     16.70 o 
   3   7  -3       41.22       37.49     18.30 o 
   4   7  -3     3648.26     3586.10     70.49 o 
   5   7  -3       42.00       65.57     15.00 o 
   6   7  -3     5476.65     5317.64     87.73 o 
   7   7  -3      232.05      223.46     15.96 o 
   8   7  -3      308.27      299.90     21.57 o 
   9   7  -3       83.21       59.05     17.24 o 
  10   7  -3     3565.33     3483.98     64.85 o 
  11   7  -3      173.00      264.07     24.60 o 
  12   7  -3     4039.03     4076.66     62.43 o 
  13   7  -3       62.06       54.26     11.20 o 
  14   7  -3      176.04      220.24     15.40 o 
  15   7  -3       59.86       39.77     15.43 o 
  16   7  -3      934.53      949.43     31.65 o 
  17   7  -3       29.73       57.44     17.52 o 
  18   7  -3      248.77      278.08     53.94 o 
  19   7  -3       65.30       58.40     37.53 o 
  20   7  -3      428.84      438.05     33.50 o 
  21   7  -3       10.75       -0.91     17.92 o 
  22   7  -3      551.37      610.27     50.99 o 
  23   7  -3       30.75        8.87     39.29 o 
   1   8  -3     1906.92     1799.35     52.95 o 
   2   8  -3      635.10      637.19     69.74 o 
   3   8  -3      761.05      734.48     33.08 o 
   4   8  -3       58.18       20.50     20.85 o 
   5   8  -3     3571.09     3371.94    136.79 o 
   6   8  -3      432.82      405.88     26.70 o 
   7   8  -3      702.44      693.67     35.36 o 
   8   8  -3      406.00      435.99     45.71 o 
   9   8  -3      535.46      510.79     31.08 o 
  10   8  -3      594.45      559.69     41.62 o 
  11   8  -3     1667.19     1741.37     44.18 o 
  12   8  -3       67.71       58.64     15.51 o 
  13   8  -3      337.61      409.02     24.06 o 
  14   8  -3      197.42      179.52     17.91 o 
  15   8  -3      567.15      573.56     36.77 o 
  16   8  -3      222.21      233.51     20.18 o 
  17   8  -3      937.45      992.61     35.26 o 
  18   8  -3       44.89       41.87     20.54 o 
  19   8  -3       18.16      -14.12     17.86 o 
  20   8  -3        2.83        6.30     19.07 o 
  21   8  -3      495.30      542.61     38.19 o 
  22   8  -3       53.39       77.89     32.60 o 
   0   9  -3     6489.23     5903.29    178.01 o 
   1   9  -3       78.37      155.60     37.71 o 
   2   9  -3     1712.07     1619.58     92.66 o 
   3   9  -3      291.82      325.73     38.94 o 
   4   9  -3      323.71      348.18     29.96 o 
   5   9  -3       83.16      101.85     23.32 o 
   6   9  -3     2416.33     2483.99     68.23 o 
   7   9  -3      313.04      335.93     27.36 o 
   8   9  -3      281.99      333.78     27.15 o 
   9   9  -3      604.51      655.35     35.11 o 
  10   9  -3      703.54      672.74     54.73 o 
  11   9  -3      338.69      327.80     23.04 o 
  12   9  -3      495.00      515.21     36.90 o 
  13   9  -3       30.25       39.61     17.42 o 
  14   9  -3       62.85       61.14     20.76 o 
  15   9  -3      116.00       81.58     30.58 o 
  16   9  -3      904.67      982.45    118.00 o 
  17   9  -3        6.19      -24.55     31.24 o 
  18   9  -3      399.30      478.95     59.04 o 
  19   9  -3        4.03       -7.35     18.85 o 
  20   9  -3       79.58       82.40     24.64 o 
   1  10  -3     1558.99     1578.15     53.84 o 
   2  10  -3      589.42      565.80     34.03 o 
   3  10  -3       58.58       32.87     17.51 o 
   4  10  -3      177.15      144.76     23.33 o 
   5  10  -3      758.18      691.79     37.33 o 
   6  10  -3       18.74       23.97     30.80 o 
   7  10  -3      688.79      725.96     38.09 o 
   8  10  -3      182.34      239.61     26.12 o 
   9  10  -3      104.39      100.75     22.13 o 
  10  10  -3       73.97       82.92     35.20 o 
  11  10  -3      290.50      297.43     54.16 o 
  12  10  -3      143.28      149.50     32.29 o 
  13  10  -3        5.89       -1.32     22.97 o 
  14  10  -3      127.24      122.49     31.85 o 
  15  10  -3      427.22      498.84     47.61 o 
  16  10  -3       17.52        9.94     35.11 o 
  17  10  -3      374.50      351.98     55.00 o 
  18  10  -3       97.77       87.99     41.89 o 
   0  11  -3      610.78      509.40     49.80 o 
   1  11  -3      188.23      164.26     37.18 o 
   2  11  -3      143.52      137.24     24.77 o 
   3  11  -3      952.76      938.20     44.76 o 
   4  11  -3      199.07      222.93     27.30 o 
   5  11  -3      489.26      491.58     35.78 o 
   6  11  -3      483.21      485.97     49.01 o 
   7  11  -3       33.42       62.57     19.89 o 
   8  11  -3       34.44       56.97     20.15 o 
   9  11  -3      211.99      204.06     26.73 o 
  10  11  -3      193.44      194.39     27.35 o 
  11  11  -3       31.05       42.22     20.88 o 
  12  11  -3      300.72      246.38     41.18 o 
  13  11  -3      387.38      360.07     46.20 o 
  14  11  -3        0.90       -1.23     23.05 o 
  15  11  -3      113.25       75.41     31.41 o 
   1  12  -3       25.48       16.31     21.12 o 
   2  12  -3      459.66      528.66     39.48 o 
   3  12  -3       84.02      112.34     25.78 o 
   4  12  -3      422.55      463.93     37.61 o 
   5  12  -3      218.58      192.17     34.01 o 
   6  12  -3       29.98       24.47     20.81 o 
   7  12  -3       41.50       40.22     20.74 o 
   8  12  -3      136.85      197.08     28.41 o 
   9  12  -3       57.08       61.84     23.10 o 
  10  12  -3       66.86       52.80     24.23 o 
  11  12  -3      172.70      201.33     40.83 o 
  12  12  -3       28.08       52.18     31.85 o 
   0  13  -3        6.41      -30.53     30.53 o 
   1  13  -3       59.16       50.38     46.37 o 
   2  13  -3       18.25       16.84     23.40 o 
   3  13  -3      183.81      175.58     31.26 o 
   4  13  -3       55.50       51.61     25.92 o 
   5  13  -3       13.38       -6.79     23.26 o 
   6  13  -3       57.97       63.44     40.21 o 
   0   0  -2    86224.44    87989.91   1974.33 o 
   2   0  -2    23135.82    23967.64    380.66 o 
   4   0  -2    27188.77    28498.90    428.07 o 
   6   0  -2     1273.99     1255.59     26.82 o 
   8   0  -2       19.73        6.16      9.33 o 
  10   0  -2    12212.30    12651.77    299.36 o 
  12   0  -2     3258.09     3319.84     72.33 o 
  14   0  -2      261.87      227.52     16.00 o 
  16   0  -2     4109.32     3808.14    124.07 o 
  18   0  -2     3343.19     3219.11    115.71 o 
  20   0  -2     1131.40     1036.75     62.30 o 
  22   0  -2     1954.40     2046.05     93.19 o 
  24   0  -2      247.40      311.41     45.05 o 
  26   0  -2      165.50      159.45     41.09 o 
   1   1  -2    17985.52    18676.51    242.68 o 
   2   1  -2     5625.51     5533.28     92.69 o 
   3   1  -2    18960.26    18908.32    215.06 o 
   4   1  -2     5022.78     5067.18     54.52 o 
   5   1  -2    34538.05    34909.31    387.37 o 
   6   1  -2      311.55      310.08      6.88 o 
   7   1  -2    10469.58    10390.15    107.14 o 
   8   1  -2      597.60      699.96     12.26 o 
   9   1  -2     1225.21     1338.98     25.90 o 
  10   1  -2      545.78      565.64     18.52 o 
  11   1  -2     8793.07     8843.84    120.63 o 
  12   1  -2     1420.63     1437.69     24.64 o 
  13   1  -2     1876.30     1929.51     26.97 o 
  14   1  -2      133.95      126.59      8.92 o 
  15   1  -2     1116.49     1034.52     37.82 o 
  16   1  -2      187.72      214.86     46.37 o 
  17   1  -2     4094.55     4027.44     93.69 o 
  18   1  -2     1142.56     1142.74     43.73 o 
  19   1  -2      331.43      305.45     36.39 o 
  20   1  -2     1545.12     1521.29     53.60 o 
  21   1  -2      715.86      694.46     38.04 o 
  22   1  -2      180.96      161.12     24.18 o 
  23   1  -2     1276.90     1224.14     52.49 o 
  24   1  -2       38.60       58.61     21.99 o 
  25   1  -2       15.63       37.43     31.90 o 
  26   1  -2       38.16       36.06     22.60 o 
  27   1  -2      417.33      457.43     40.67 o 
   0   2  -2     3036.41     3482.23    113.60 o 
   1   2  -2      383.24      370.49     19.17 o 
   2   2  -2     6883.84     7144.99     96.18 o 
   3   2  -2     7238.22     7402.36    104.55 o 
   4   2  -2     1999.92     2110.82     40.45 o 
   5   2  -2     7521.46     7949.45     84.18 o 
   6   2  -2    13426.80    13381.27    138.70 o 
   7   2  -2      627.65      692.46     14.44 o 
   8   2  -2      746.26      820.04     16.60 o 
   9   2  -2        4.18        7.94      3.94 o 
  10   2  -2     7499.83     7340.21     78.11 o 
  11   2  -2      245.70      247.31      7.73 o 
  12   2  -2     5123.28     5077.05     53.25 o 
  13   2  -2     2521.97     2544.74     39.18 o 
  14   2  -2      166.21      152.70      9.58 o 
  15   2  -2     1611.94     1546.55     35.31 o 
  16   2  -2     1486.74     1482.72     35.31 o 
  17   2  -2      937.19      919.78     28.17 o 
  18   2  -2      417.11      412.95     20.91 o 
  19   2  -2     1128.62     1103.35     57.38 o 
  20   2  -2       96.93       85.27     22.31 o 
  21   2  -2      429.82      400.42     32.36 o 
  22   2  -2     1255.19     1216.67     80.82 o 
  23   2  -2      190.88      189.83     27.31 o 
  24   2  -2      406.24      410.19     34.98 o 
  25   2  -2      127.90       85.27     36.96 o 
  26   2  -2      281.10      327.34     51.65 o 
  27   2  -2       19.30       76.64     41.71 o 
   1   3  -2     5619.21     5631.77     90.38 o 
   2   3  -2     6586.93     6668.88     93.95 o 
   3   3  -2     4408.98     4431.31    108.28 o 
   4   3  -2    12330.64    12637.88    148.70 o 
   5   3  -2     8506.85     8278.70     99.29 o 
   6   3  -2     1694.26     1733.29     26.53 o 
   7   3  -2     1899.93     1900.37     25.66 o 
   8   3  -2     5525.49     5325.70     60.78 o 
   9   3  -2     4412.15     4648.96     54.49 o 
  10   3  -2     3476.70     3553.73     43.67 o 
  11   3  -2     9184.31     9124.28     99.51 o 
  12   3  -2        1.59       15.86      5.01 o 
  13   3  -2     1792.02     1815.10     28.10 o 
  14   3  -2     1617.66     1629.74     30.88 o 
  15   3  -2      281.34      279.63     18.89 o 
  16   3  -2      403.77      402.74     19.38 o 
  17   3  -2     1051.88     1063.19     30.81 o 
  18   3  -2      965.15     1002.65     30.85 o 
  19   3  -2       92.85       82.64     14.29 o 
  20   3  -2      366.63      385.27     23.61 o 
  21   3  -2      937.27      944.94     33.00 o 
  22   3  -2       93.58       91.87     35.20 o 
  23   3  -2      751.46      698.24     62.30 o 
  24   3  -2      168.47      188.13     44.61 o 
  25   3  -2       32.21       47.08     35.20 o 
  26   3  -2      369.44      411.11     59.57 o 
  27   3  -2      551.54      570.64     67.40 o 
   0   4  -2     9624.80     9211.57    153.74 o 
   1   4  -2      808.42      809.09     14.73 o 
   2   4  -2      220.64      200.40     10.17 o 
   3   4  -2     5443.84     5380.91     80.35 o 
   4   4  -2     4111.49     4352.60     64.94 o 
   5   4  -2      369.71      328.71     11.04 o 
   6   4  -2     2773.54     2629.67     38.46 o 
   7   4  -2     8891.79     8754.18    108.27 o 
   8   4  -2     1604.64     1777.52     29.96 o 
   9   4  -2     9087.71     9021.33    110.44 o 
  10   4  -2     2762.56     2782.75     37.07 o 
  11   4  -2      529.02      568.32     14.36 o 
  12   4  -2     2486.85     2468.28     35.10 o 
  13   4  -2     1213.60     1208.48     25.08 o 
  14   4  -2      324.26      317.42     13.89 o 
  15   4  -2     1420.02     1469.96     43.99 o 
  16   4  -2     1622.80     1636.15     47.76 o 
  17   4  -2      231.30      228.76     20.17 o 
  18   4  -2       34.32       22.14     15.09 o 
  19   4  -2      389.24      412.77     27.72 o 
  20   4  -2       14.68       -9.85     14.76 o 
  21   4  -2      152.55      155.17     22.25 o 
  22   4  -2      750.14      737.18     37.18 o 
  23   4  -2      476.00      488.37     58.25 o 
  24   4  -2      119.35      132.08     41.18 o 
  25   4  -2      970.57      944.18     78.93 o 
  26   4  -2      157.12      166.40     46.55 o 
   1   5  -2     2755.75     2561.64     55.84 o 
   2   5  -2     4050.92     3909.79     60.98 o 
   3   5  -2       54.00       76.66      8.19 o 
   4   5  -2     4712.65     4637.02     71.65 o 
   5   5  -2      676.02      671.60     17.72 o 
   6   5  -2      609.99      621.05     16.85 o 
   7   5  -2     2444.62     2532.45     39.54 o 
   8   5  -2    12244.25    12192.63    147.09 o 
   9   5  -2       61.21       87.07      8.86 o 
  10   5  -2     2912.06     2921.05     45.34 o 
  11   5  -2      665.15      676.12     18.74 o 
  12   5  -2     1763.72     1777.08     35.87 o 
  13   5  -2       63.04       71.33     10.83 o 
  14   5  -2     2830.03     2864.47     54.70 o 
  15   5  -2     1209.55     1205.19     32.05 o 
  16   5  -2      194.40      218.01     31.41 o 
  17   5  -2      721.92      743.48     34.36 o 
  18   5  -2      588.55      590.62     32.01 o 
  19   5  -2      235.30      305.18     45.98 o 
  20   5  -2     1249.12     1260.69     46.66 o 
  21   5  -2       40.43       44.25     46.55 o 
  22   5  -2       20.77       18.05     18.09 o 
  23   5  -2      289.71      343.97     57.42 o 
  24   5  -2      827.66      784.03     71.89 o 
  25   5  -2       56.68      119.67     44.26 o 
   0   6  -2      131.84      133.75     19.62 o 
   1   6  -2     3979.31     3998.29     98.03 o 
   2   6  -2      501.52      506.41     18.02 o 
   3   6  -2     7281.08     7007.90    104.45 o 
   4   6  -2       67.88       82.57      9.94 o 
   5   6  -2      993.55      952.93     36.20 o 
   6   6  -2      239.19      261.47     14.93 o 
   7   6  -2     1024.50     1027.99     23.60 o 
   8   6  -2      177.24      180.65     16.12 o 
   9   6  -2     1975.08     1939.19     35.21 o 
  10   6  -2      141.35      130.86     11.01 o 
  11   6  -2      305.30      325.47     18.91 o 
  12   6  -2      180.47      213.77     26.70 o 
  13   6  -2     2607.67     2614.19     52.48 o 
  14   6  -2      888.52      876.61     28.62 o 
  15   6  -2     1546.27     1517.64     38.24 o 
  16   6  -2      785.01      815.52     38.85 o 
  17   6  -2       54.68       46.71     16.46 o 
  18   6  -2      268.93      271.09     58.82 o 
  19   6  -2     1499.53     1570.96     52.83 o 
  20   6  -2       21.24       32.97     27.10 o 
  21   6  -2      531.19      577.51     75.06 o 
  22   6  -2       87.36      104.49     23.28 o 
  23   6  -2      129.60       79.36     44.92 o 
  24   6  -2       78.14       85.70     24.24 o 
   1   7  -2       36.06       19.81     10.72 o 
   2   7  -2     6223.48     5916.85     93.16 o 
   3   7  -2      649.23      689.55     22.78 o 
   4   7  -2     6945.48     6735.88    103.88 o 
   5   7  -2      359.76      371.65     19.18 o 
   6   7  -2       18.75        8.87      9.07 o 
   7   7  -2       71.71       64.08     11.44 o 
   8   7  -2     1118.22     1168.63     26.90 o 
   9   7  -2      401.67      363.63     16.93 o 
  10   7  -2      317.17      323.64     16.80 o 
  11   7  -2      125.23      144.68     16.71 o 
  12   7  -2      342.43      350.18     20.89 o 
  13   7  -2      226.71      245.96     20.87 o 
  14   7  -2     2226.50     2232.99     55.97 o 
  15   7  -2       57.32       69.39     13.78 o 
  16   7  -2      163.86      169.07     17.27 o 
  17   7  -2      132.46      142.70     24.26 o 
  18   7  -2      956.97     1093.78     45.19 o 
  19   7  -2       16.68       45.63     18.82 o 
  20   7  -2     1593.97     1758.73     59.85 o 
  21   7  -2       26.92       33.93     19.72 o 
  22   7  -2       85.55       63.09     23.19 o 
  23   7  -2        5.52       36.70     26.71 o 
   0   8  -2     2092.57     1961.05     78.76 o 
   1   8  -2      955.10      891.62     36.15 o 
   2   8  -2      568.88      526.36     28.37 o 
   3   8  -2     2840.70     2737.08     68.81 o 
   4   8  -2       96.13      111.30     16.99 o 
   5   8  -2      542.22      529.75     22.76 o 
   6   8  -2      248.75      247.38     17.72 o 
   7   8  -2     1187.07     1177.82     34.10 o 
   8   8  -2      329.51      360.28     21.13 o 
   9   8  -2     1763.40     1839.08     44.22 o 
  10   8  -2      139.25      134.53     15.65 o 
  11   8  -2       42.48       37.84     13.04 o 
  12   8  -2        8.40        6.19     10.09 o 
  13   8  -2     1594.37     1703.04     43.72 o 
  14   8  -2       42.41       62.69     13.92 o 
  15   8  -2      556.87      619.69     58.99 o 
  16   8  -2      598.94      639.21     62.30 o 
  17   8  -2      103.30      107.89     16.93 o 
  18   8  -2      206.16      207.14     26.55 o 
  19   8  -2     1149.38     1244.83     51.34 o 
  20   8  -2        3.44       29.46     26.62 o 
  21   8  -2      380.90      384.35     34.69 o 
  22   8  -2       17.78        1.16     20.11 o 
   1   9  -2     1070.41     1018.24     40.90 o 
   2   9  -2     2456.33     2367.53     68.37 o 
   3   9  -2      252.41      275.50     24.91 o 
   4   9  -2      774.14      717.36     34.88 o 
   5   9  -2      117.51      125.75     18.93 o 
   6   9  -2      582.91      533.09     30.76 o 
   7   9  -2      125.18      115.09     18.97 o 
   8   9  -2     2280.32     2288.13     64.11 o 
   9   9  -2       47.91       64.47     17.31 o 
  10   9  -2      969.86     1026.73     42.45 o 
  11   9  -2      315.66      342.92     26.86 o 
  12   9  -2      457.62      468.49     58.69 o 
  13   9  -2       13.95       15.13     12.86 o 
  14   9  -2     1080.79     1150.20     46.17 o 
  15   9  -2      438.27      467.93     37.09 o 
  16   9  -2      252.39      275.19     22.82 o 
  17   9  -2      282.51      324.36     30.99 o 
  18   9  -2      140.32      135.76     25.52 o 
  19   9  -2       16.25       19.42     19.83 o 
  20   9  -2      222.18      264.70     31.67 o 
   0  10  -2      554.77      531.58     46.29 o 
   1  10  -2      144.95      127.58     29.65 o 
   2  10  -2       56.79        5.66     16.16 o 
   3  10  -2      374.38      450.42    101.28 o 
   4  10  -2      525.34      498.34     31.81 o 
   5  10  -2      179.64      186.71     35.64 o 
   6  10  -2      323.22      320.28     28.50 o 
   7  10  -2     1112.47     1139.99     45.86 o 
   8  10  -2       50.78       55.38     18.68 o 
   9  10  -2      742.04      763.55     64.50 o 
  10  10  -2      302.03      375.85     30.25 o 
  11  10  -2       66.91       67.86     20.08 o 
  12  10  -2      481.63      506.76     46.55 o 
  13  10  -2      370.32      347.67     41.45 o 
  14  10  -2        1.48        1.84     48.18 o 
  15  10  -2      411.45      426.18     35.41 o 
  16  10  -2      191.53      149.32     25.95 o 
  17  10  -2        2.43        4.75     34.76 o 
  18  10  -2       98.06       89.67     42.33 o 
   1  11  -2      228.97      182.79     25.84 o 
   2  11  -2      304.90      315.89     30.04 o 
   3  11  -2      103.50       99.45     36.69 o 
   4  11  -2      306.06      319.64     29.85 o 
   5  11  -2      731.92      797.74     40.69 o 
   6  11  -2       19.05       17.54     18.05 o 
   7  11  -2      310.82      343.81     30.50 o 
   8  11  -2      273.10      263.66     28.49 o 
   9  11  -2       72.11       91.46     21.92 o 
  10  11  -2      115.65       86.95     22.44 o 
  11  11  -2      495.73      503.15     48.22 o 
  12  11  -2      112.71      126.10     33.00 o 
  13  11  -2      265.66      262.84     40.21 o 
  14  11  -2      285.45      229.49     39.16 o 
  15  11  -2       25.98       37.84     26.57 o 
   0  12  -2      327.26      284.40     44.88 o 
   1  12  -2      118.07       94.28     24.30 o 
   2  12  -2       39.57       59.47     22.89 o 
   3  12  -2      451.85      449.61     60.80 o 
   4  12  -2      262.67      245.19     30.09 o 
   5  12  -2       58.46       45.76     21.20 o 
   6  12  -2      464.73      488.18     36.33 o 
   7  12  -2       23.53        6.59     19.23 o 
   8  12  -2       35.57       31.61     20.08 o 
   9  12  -2        8.97        9.79     19.74 o 
  10  12  -2      195.66      226.67     42.94 o 
  11  12  -2       12.12       -8.27     24.73 o 
  12  12  -2      200.58      199.31     39.42 o 
   1  13  -2      411.12      504.18     41.81 o 
   2  13  -2      161.61      187.83     37.13 o 
   3  13  -2        4.56      -15.53     21.92 o 
   4  13  -2       69.35       40.78     24.83 o 
   5  13  -2      275.94      270.60     34.13 o 
   6  13  -2        0.44        3.26     22.06 o 
   7  13  -2      131.46      129.97     44.26 o 
   2   0  -1    20226.05    22167.86    497.26 o 
   4   0  -1    15406.34    16573.03    253.54 o 
   6   0  -1     1004.57      958.03     46.99 o 
   8   0  -1     4271.92     4047.93    103.57 o 
  10   0  -1    11542.31    11851.03    189.71 o 
  12   0  -1     2355.02     2510.37     53.78 o 
  14   0  -1     9603.70     9704.93    213.34 o 
  16   0  -1     3253.06     3127.68    106.12 o 
  18   0  -1      339.41      368.26     39.07 o 
  20   0  -1     2300.42     2389.49     97.67 o 
  22   0  -1      335.78      389.99     45.05 o 
  24   0  -1     3347.92     3191.04    126.01 o 
  26   0  -1     1103.13     1207.20     78.23 o 
  28   0  -1      126.45      124.16     44.44 o 
   0   1  -1     5564.91     5268.76    127.50 o 
   1   1  -1    10358.77    10085.10    193.85 o 
   2   1  -1     3410.28     3420.17     35.91 o 
   3   1  -1    11460.50    11897.13    131.73 o 
   4   1  -1     3447.74     3563.64     38.74 o 
   5   1  -1     4336.28     4596.59     81.57 o 
   6   1  -1      720.11      717.26     11.70 o 
   7   1  -1     7009.17     7204.18     74.88 o 
   8   1  -1     1604.17     1741.47     20.36 o 
   9   1  -1    13437.73    13641.62    136.91 o 
  10   1  -1      117.34      168.23     10.79 o 
  11   1  -1      252.97      301.70     13.28 o 
  12   1  -1      398.19      332.81     10.53 o 
  13   1  -1     4242.53     4228.35     50.24 o 
  14   1  -1       81.64       86.47      7.24 o 
  15   1  -1     4060.65     4057.42     66.86 o 
  16   1  -1      412.14      420.06     25.98 o 
  17   1  -1       47.55       24.19     13.99 o 
  18   1  -1      612.30      639.89     24.65 o 
  19   1  -1     3803.43     3801.41     69.88 o 
  20   1  -1       95.50      116.60     36.78 o 
  21   1  -1      460.71      486.99     33.41 o 
  22   1  -1       81.35      114.01     22.64 o 
  23   1  -1      996.38      947.78     54.12 o 
  24   1  -1       21.12       15.06     20.72 o 
  25   1  -1     1091.67     1180.35     53.34 o 
  26   1  -1      111.74      161.35     39.82 o 
  27   1  -1      189.78      245.24     46.81 o 
   1   2  -1    12565.81    13316.73    180.67 o 
   2   2  -1    52243.42    52661.40    747.45 o 
   3   2  -1     9955.71    10290.70    172.33 o 
   4   2  -1    21334.88    21918.43    220.59 o 
   5   2  -1      900.03      876.66     16.72 o 
   6   2  -1      936.92      969.27     14.84 o 
   7   2  -1     1220.18     1251.00     18.05 o 
   8   2  -1     4782.84     4659.85     52.96 o 
   9   2  -1      459.97      460.50     10.75 o 
  10   2  -1     1249.86     1191.83     19.15 o 
  11   2  -1     1522.95     1460.40     22.12 o 
  12   2  -1     1654.96     1714.87     24.96 o 
  13   2  -1     1167.58     1235.18     20.89 o 
  14   2  -1     5993.25     5993.68     67.63 o 
  15   2  -1      183.16      180.18     10.69 o 
  16   2  -1      126.61      128.43     12.88 o 
  17   2  -1      564.99      549.75     22.68 o 
  18   2  -1     2942.87     3026.70     60.84 o 
  19   2  -1      452.83      431.26     22.50 o 
  20   2  -1     1738.97     1824.07     48.81 o 
  21   2  -1      739.65      714.76     44.56 o 
  22   2  -1       95.28       98.17     22.31 o 
  23   2  -1      111.18       88.98     22.74 o 
  24   2  -1      705.80      614.11     58.96 o 
  25   2  -1       31.94       63.71     36.08 o 
  26   2  -1      414.13      516.62     59.92 o 
  27   2  -1      488.05      571.08     67.76 o 
   0   3  -1     3967.11     3935.02     66.12 o 
   1   3  -1      100.61      121.86      6.50 o 
   2   3  -1     8937.00     8944.93    104.28 o 
   3   3  -1    11916.62    11825.69    137.40 o 
   4   3  -1     5305.15     5466.56     66.06 o 
   5   3  -1     5546.26     5477.42     67.25 o 
   6   3  -1    13657.52    13835.63    140.96 o 
   7   3  -1      963.34      917.76     15.64 o 
   8   3  -1      620.93      573.26     12.29 o 
   9   3  -1     2833.47     2672.17     34.76 o 
  10   3  -1     1577.77     1647.74     24.41 o 
  11   3  -1      166.29      188.73      9.88 o 
  12   3  -1      380.97      358.80     11.30 o 
  13   3  -1     4549.45     4451.40     54.71 o 
  14   3  -1      629.26      651.35     15.82 o 
  15   3  -1     2014.77     2036.82     79.61 o 
  16   3  -1     3673.80     3641.81     64.84 o 
  17   3  -1      575.42      577.81     23.27 o 
  18   3  -1      158.33      158.89     15.82 o 
  19   3  -1     2062.76     2090.13     47.42 o 
  20   3  -1      554.82      524.37     25.40 o 
  21   3  -1     1311.27     1398.89     48.84 o 
  22   3  -1     1037.52      997.77     42.60 o 
  23   3  -1      101.46       92.57     36.52 o 
  24   3  -1      282.00      215.67     46.55 o 
  25   3  -1      466.35      494.09     60.10 o 
  26   3  -1      117.74       75.59     40.92 o 
  27   3  -1       33.87       66.96     43.21 o 
   1   4  -1     6477.61     6347.69     75.74 o 
   2   4  -1     7483.29     7568.06     90.83 o 
   3   4  -1     1796.66     1853.37     28.10 o 
   4   4  -1      335.01      305.03     10.01 o 
   5   4  -1     2672.08     2549.07     36.65 o 
   6   4  -1      534.78      589.39     14.43 o 
   7   4  -1     4528.19     4418.73     58.43 o 
   8   4  -1     5042.10     4965.70     64.97 o 
   9   4  -1     1404.77     1419.09     22.90 o 
  10   4  -1      639.25      660.86     15.15 o 
  11   4  -1     3787.94     3767.46     47.57 o 
  12   4  -1      816.66      871.10     17.94 o 
  13   4  -1      381.87      361.09     15.26 o 
  14   4  -1     1057.32     1054.17     28.00 o 
  15   4  -1     3297.23     3255.52     59.09 o 
  16   4  -1      823.27      805.99     36.17 o 
  17   4  -1     1438.40     1423.84     57.24 o 
  18   4  -1     1395.97     1477.07     47.13 o 
  19   4  -1      170.64      180.81     21.87 o 
  20   4  -1     1806.61     1737.86     54.91 o 
  21   4  -1      231.79      191.12     39.99 o 
  22   4  -1       48.25       46.99     28.25 o 
  23   4  -1     1013.19     1014.80     44.90 o 
  24   4  -1      184.84      167.54     45.76 o 
  25   4  -1      116.95       83.51     44.00 o 
  26   4  -1      231.81      172.38     48.31 o 
   0   5  -1     7879.28     7463.26    190.68 o 
   1   5  -1      162.79      182.19     10.15 o 
   2   5  -1     1651.99     1705.30     31.93 o 
   3   5  -1      932.95      969.92     66.21 o 
   4   5  -1     1666.13     1656.86     28.71 o 
   5   5  -1     1430.75     1449.35     25.87 o 
   6   5  -1     3354.31     3384.94     48.58 o 
   7   5  -1     6346.84     6403.38     81.93 o 
   8   5  -1     1312.94     1389.73     26.72 o 
   9   5  -1     2835.80     2877.32     44.09 o 
  10   5  -1     2405.86     2301.79     44.37 o 
  11   5  -1      108.09      103.39      9.14 o 
  12   5  -1      838.78      866.53     21.61 o 
  13   5  -1      587.98      570.89     21.27 o 
  14   5  -1      100.25      101.50     12.48 o 
  15   5  -1      794.60      831.56     26.79 o 
  16   5  -1      871.69      887.58     28.41 o 
  17   5  -1      193.23      198.82     21.60 o 
  18   5  -1     1103.23     1215.03     44.49 o 
  19   5  -1      107.90       79.24     23.27 o 
  20   5  -1       22.80       23.20     21.91 o 
  21   5  -1        7.11       -7.55     15.05 o 
  22   5  -1     1029.17     1132.38     52.75 o 
  23   5  -1       68.11       63.59     23.27 o 
  24   5  -1      366.84      374.08     34.00 o 
  25   5  -1      169.85      150.65     26.53 o 
   1   6  -1     4052.75     4118.72     82.35 o 
   2   6  -1      457.55      461.01     24.58 o 
   3   6  -1       61.79       60.47      8.74 o 
   4   6  -1      784.75      794.79     22.55 o 
   5   6  -1     5458.35     5148.90     69.65 o 
   6   6  -1     2009.06     2019.38     34.59 o 
   7   6  -1      989.47      956.69     22.51 o 
   8   6  -1     2686.82     2762.09     58.26 o 
   9   6  -1     1755.02     1770.93     33.24 o 
  10   6  -1      727.98      747.17     20.68 o 
  11   6  -1     6204.43     6088.31    110.75 o 
  12   6  -1      241.46      264.04     17.52 o 
  13   6  -1     3301.48     3246.97     60.83 o 
  14   6  -1       96.77      110.53     13.92 o 
  15   6  -1      285.61      297.59     22.32 o 
  16   6  -1       20.04       28.14     19.80 o 
  17   6  -1     1157.14     1233.92     45.26 o 
  18   6  -1       33.19       53.64     23.71 o 
  19   6  -1       38.53       34.88     17.38 o 
  20   6  -1       42.64       26.15     29.26 o 
  21   6  -1      782.88      759.50     39.85 o 
  22   6  -1       89.23       77.05     21.78 o 
  23   6  -1      670.92      683.70     40.28 o 
  24   6  -1       36.30       17.27     20.11 o 
  25   6  -1       30.60       48.75     25.25 o 
   0   7  -1     2390.12     2328.42     81.31 o 
   1   7  -1       64.39       56.37      8.79 o 
   2   7  -1      209.24      222.68     13.77 o 
   3   7  -1       20.78       19.04      8.26 o 
   4   7  -1     2865.00     2789.31     51.54 o 
   5   7  -1       86.93       83.97     11.46 o 
   6   7  -1     4485.71     4458.81     85.59 o 
   7   7  -1      350.05      337.63     15.31 o 
   8   7  -1      163.54      132.34     11.29 o 
   9   7  -1      171.06      179.40     12.79 o 
  10   7  -1     6444.43     6632.07    179.30 o 
  11   7  -1       18.39       45.67     12.09 o 
  12   7  -1     4288.63     4261.95     75.44 o 
  13   7  -1       32.10       18.18     11.29 o 
  14   7  -1       36.34       26.25     12.20 o 
  15   7  -1      116.62      107.19     15.49 o 
  16   7  -1      773.53      785.37     33.07 o 
  17   7  -1       46.43       46.76     13.85 o 
  18   7  -1      228.78      227.93     24.21 o 
  19   7  -1       57.85       50.17     20.16 o 
  20   7  -1      234.68      282.30     29.48 o 
  21   7  -1        1.86       16.53     18.83 o 
  22   7  -1      745.72      731.80     41.91 o 
  23   7  -1        9.47       -3.75     34.23 o 
   1   8  -1     1373.12     1371.83     42.99 o 
   2   8  -1       15.02        1.89     11.19 o 
   3   8  -1      370.86      335.68     23.47 o 
   4   8  -1      295.30      270.03     17.51 o 
   5   8  -1     1933.53     1951.75     43.44 o 
   6   8  -1      443.08      418.15     20.92 o 
   7   8  -1      425.83      460.39     27.90 o 
   8   8  -1      292.39      318.98     16.81 o 
   9   8  -1      398.84      370.76     18.26 o 
  10   8  -1      100.88       80.87     12.12 o 
  11   8  -1     2598.26     2748.30     58.73 o 
  12   8  -1       31.63       45.08     13.09 o 
  13   8  -1     1127.63     1157.31     37.42 o 
  14   8  -1      186.33      166.78     17.59 o 
  15   8  -1      206.91      240.85     25.16 o 
  16   8  -1       95.56       59.55     15.20 o 
  17   8  -1      770.56      791.68     31.71 o 
  18   8  -1        1.04      -12.34     14.57 o 
  19   8  -1      133.28      111.55     24.63 o 
  20   8  -1       75.21       89.77     34.10 o 
  21   8  -1      221.23      224.74     48.62 o 
  22   8  -1      226.26      178.11     35.33 o 
   0   9  -1     3591.00     3329.36    113.78 o 
   1   9  -1      244.28      275.08     24.39 o 
   2   9  -1     1278.46     1183.42     43.24 o 
   3   9  -1      322.26      314.30     25.00 o 
   4   9  -1       51.76       24.32     19.71 o 
   5   9  -1       20.51       -0.02     12.63 o 
   6   9  -1      236.23      258.51     23.46 o 
   7   9  -1      611.04      675.41     33.32 o 
   8   9  -1       40.27       70.93     17.24 o 
   9   9  -1      257.25      301.32     21.80 o 
  10   9  -1      354.78      387.02     20.04 o 
  11   9  -1      166.01      168.88     15.76 o 
  12   9  -1      852.69      915.67     55.44 o 
  13   9  -1       10.55       -4.85     12.26 o 
  14   9  -1       16.69        3.38     12.98 o 
  15   9  -1      159.19      160.44     19.48 o 
  16   9  -1      524.87      561.38     28.64 o 
  17   9  -1        8.73        6.19     14.01 o 
  18   9  -1      382.18      435.74     72.82 o 
  19   9  -1       89.37      103.22     68.81 o 
  20   9  -1       31.32       30.17     29.26 o 
   1  10  -1     1478.35     1337.20     47.94 o 
   2  10  -1      499.82      464.84     30.26 o 
   3  10  -1      215.29      185.01     23.32 o 
   4  10  -1      472.46      409.99     30.48 o 
   5  10  -1      609.38      693.97     36.03 o 
   6  10  -1        9.56       -4.59     21.38 o 
   7  10  -1      953.07      956.48     42.37 o 
   8  10  -1      520.39      534.74     33.51 o 
   9  10  -1      207.97      217.79     25.13 o 
  10  10  -1      122.57      138.56     22.57 o 
  11  10  -1      593.46      584.90     48.31 o 
  12  10  -1       90.54       67.49     26.84 o 
  13  10  -1        0.01        4.44     13.35 o 
  14  10  -1      221.01      274.65     23.90 o 
  15  10  -1      245.02      246.97     29.46 o 
  16  10  -1       15.79        9.49     14.56 o 
  17  10  -1      598.60      691.45     41.56 o 
  18  10  -1      115.62      157.48     48.49 o 
   0  11  -1      623.60      508.96     47.34 o 
   1  11  -1      301.80      301.51     28.18 o 
   2  11  -1      255.83      231.90     30.36 o 
   3  11  -1      701.46      735.29     38.60 o 
   4  11  -1      241.25      244.90     26.90 o 
   5  11  -1      153.28      204.70     25.84 o 
   6  11  -1      577.04      499.65     43.21 o 
   7  11  -1      108.35      101.95     23.80 o 
   8  11  -1       13.58      -13.79     16.44 o 
   9  11  -1      169.77      162.40     37.31 o 
  10  11  -1      191.27      198.87     37.75 o 
  11  11  -1       42.36       26.57     26.66 o 
  12  11  -1      101.54      108.23     32.91 o 
  13  11  -1      335.33      414.28     46.90 o 
  14  11  -1        9.54      -22.00     22.00 o 
  15  11  -1      189.18      221.22     40.57 o 
  16  11  -1      147.97      121.96     35.46 o 
   1  12  -1       19.13       -5.25     18.69 o 
   2  12  -1      466.80      509.57     37.01 o 
   3  12  -1      143.84      177.29     43.51 o 
   4  12  -1      402.80      433.02     35.23 o 
   5  12  -1      140.04      140.13     25.63 o 
   6  12  -1       88.05       71.35     21.85 o 
   7  12  -1       21.22       17.48     21.43 o 
   8  12  -1      439.14      470.75     36.53 o 
   9  12  -1        5.82      -10.38     23.23 o 
  10  12  -1       97.33      112.99     35.46 o 
  11  12  -1      124.55       84.30     32.29 o 
  12  12  -1       76.71      119.14     35.46 o 
   0  13  -1        8.67        6.69     31.15 o 
   1  13  -1      137.95      151.77     29.95 o 
   2  13  -1       27.10       36.09     24.11 o 
   3  13  -1      323.77      371.13     36.61 o 
   4  13  -1       41.24       19.31     21.62 o 
   5  13  -1       16.83       -6.64     21.34 o 
   6  13  -1       17.40       -2.34     21.34 o 
   7  13  -1      262.62      294.34     48.40 o 
   4   0   0    27905.12    27313.95    417.21 o 
   6   0   0     4065.25     4009.96     68.47 o 
   8   0   0    14977.88    15405.05    199.37 o 
  10   0   0      865.54      921.50     25.39 o 
  12   0   0    11644.84    11847.52    194.36 o 
  14   0   0      346.65      301.51     17.63 o 
  16   0   0     6199.84     6359.37    177.57 o 
  18   0   0     1157.03     1200.20     39.09 o 
  20   0   0     1896.69     1908.16     85.53 o 
  22   0   0     1918.61     2065.67     92.48 o 
  24   0   0      218.75      204.76     42.50 o 
  26   0   0      167.59      153.81     40.21 o 
  28   0   0      230.85      248.50     47.78 o 
   1   1   0    48683.41    49936.37    764.75 o 
   2   1   0       14.26       12.83      2.61 o 
   3   1   0      221.02      193.76      5.29 o 
   4   1   0      195.67      213.47      5.12 o 
   5   1   0     7624.77     7783.11     80.17 o 
   6   1   0      685.95      730.77     19.43 o 
   7   1   0     5621.21     5565.53     59.72 o 
   8   1   0      337.88      297.83      7.40 o 
   9   1   0      325.41      302.15      8.75 o 
  10   1   0     1177.42     1254.65     21.84 o 
  11   1   0     5772.30     5692.58     70.97 o 
  12   1   0     1719.18     1716.00     24.94 o 
  13   1   0     1921.39     2038.50     33.09 o 
  14   1   0       10.74       13.58      4.85 o 
  15   1   0     4197.97     4144.87     58.24 o 
  16   1   0       34.05       35.89     13.90 o 
  17   1   0     2505.25     2553.36     50.68 o 
  18   1   0     1144.25     1095.40     32.06 o 
  19   1   0       16.74       19.81     12.06 o 
  20   1   0     2664.76     2572.91     54.86 o 
  21   1   0     1902.68     1890.84     46.52 o 
  22   1   0       94.98      110.80     37.13 o 
  23   1   0     1138.70     1076.46     48.67 o 
  24   1   0       63.54       71.35     22.44 o 
  25   1   0        2.89      -20.15     20.15 o 
  26   1   0       58.19       45.52     23.10 o 
  27   1   0      311.28      315.90     53.41 o 
   0   2   0     8625.53     9247.36    185.54 o 
   1   2   0       57.52       51.69      3.15 o 
   2   2   0     1605.32     1543.63     21.13 o 
   3   2   0    22369.37    22120.17    245.30 o 
   4   2   0     1774.47     1603.96     19.93 o 
   5   2   0    23724.22    24257.65    241.31 o 
   6   2   0    23820.79    24146.04    240.55 o 
   7   2   0      289.99      321.32      7.94 o 
   8   2   0      133.07      157.21      6.26 o 
   9   2   0       70.00       90.75      7.25 o 
  10   2   0     6206.09     6283.95     69.45 o 
  11   2   0        3.01       -2.09      3.54 o 
  12   2   0     9171.81     9020.60     97.36 o 
  13   2   0     1913.39     1905.74     27.66 o 
  14   2   0     1558.28     1596.04     31.69 o 
  15   2   0      325.08      327.21     17.26 o 
  16   2   0      716.83      749.52     24.84 o 
  17   2   0      209.25      207.67     33.70 o 
  18   2   0     1552.87     1538.52     41.60 o 
  19   2   0     1171.09     1231.39     35.26 o 
  20   2   0      366.63      359.20     22.34 o 
  21   2   0     1139.90     1124.35     35.66 o 
  22   2   0     1844.73     1975.04     49.00 o 
  23   2   0       32.35       63.36     34.41 o 
  24   2   0      314.44      288.36     47.87 o 
  25   2   0       31.29       -9.94     32.29 o 
  26   2   0      266.82      219.90     47.69 o 
  27   2   0       49.19       19.62     38.98 o 
   1   3   0     1591.86     1465.31     20.26 o 
   2   3   0      277.57      284.57      6.85 o 
   3   3   0     5898.28     5764.10     69.03 o 
   4   3   0    10412.40    10658.56    122.72 o 
   5   3   0    13235.47    13492.24    153.94 o 
   6   3   0      836.64      844.68     13.96 o 
   7   3   0      279.36      210.84      9.14 o 
   8   3   0     3160.34     2931.40     36.03 o 
   9   3   0     8399.38     9056.87     96.65 o 
  10   3   0      592.32      551.13     12.67 o 
  11   3   0    11451.62    11560.00    122.44 o 
  12   3   0       74.00       84.84      6.73 o 
  13   3   0     3480.37     3463.74     44.32 o 
  14   3   0      392.25      407.42     17.14 o 
  15   3   0        1.75       -0.51      5.90 o 
  16   3   0       22.44       14.02      7.18 o 
  17   3   0     1873.93     1775.63     51.29 o 
  18   3   0      597.64      629.66     32.63 o 
  19   3   0       18.44        7.71     20.50 o 
  20   3   0     1584.94     1676.03     53.07 o 
  21   3   0     2307.70     2355.57     66.00 o 
  22   3   0        3.94        9.44     16.32 o 
  23   3   0      407.94      478.72     32.52 o 
  24   3   0      351.30      511.51     58.87 o 
  25   3   0       44.26       49.98     37.57 o 
  26   3   0      554.74      648.52     69.25 o 
  27   3   0      609.01      625.11     69.16 o 
   0   4   0     2457.22     2370.07     46.04 o 
   1   4   0      665.29      598.89     10.98 o 
   2   4   0     2422.52     2413.98     29.41 o 
   3   4   0     1543.53     1345.85     18.82 o 
   4   4   0    10157.21    10578.49    123.68 o 
   5   4   0       63.10       74.45     13.71 o 
   6   4   0     7998.69     7870.20     95.17 o 
   7   4   0     4960.77     4883.63     63.19 o 
   8   4   0     2394.79     2628.00     34.00 o 
   9   4   0    12642.80    12556.87    131.80 o 
  10   4   0     3489.01     3516.71     43.96 o 
  11   4   0     2554.32     2671.33     36.03 o 
  12   4   0     4006.83     4180.10     51.66 o 
  13   4   0     2015.84     1952.16     33.94 o 
  14   4   0      249.00      249.95     13.53 o 
  15   4   0      803.63      758.77     24.76 o 
  16   4   0     3078.49     3078.92     57.51 o 
  17   4   0        5.10       -1.76     35.73 o 
  18   4   0     1174.16     1189.68     43.26 o 
  19   4   0      257.25      281.75     28.69 o 
  20   4   0      615.06      632.07     89.18 o 
  21   4   0      195.36      212.12     25.08 o 
  22   4   0     1257.57     1256.05    101.55 o 
  23   4   0      311.38      335.67     31.09 o 
  24   4   0      177.95      206.34     41.36 o 
  25   4   0     1127.03     1194.70     51.62 o 
  26   4   0      105.91      106.21     44.88 o 
   1   5   0     1221.00     1521.98     29.37 o 
   2   5   0     3352.44     3210.06     44.21 o 
   3   5   0      949.92      797.97     17.11 o 
   4   5   0     5081.28     5131.20     58.02 o 
   5   5   0      588.08      606.80     15.54 o 
   6   5   0     1026.15      928.36     20.05 o 
   7   5   0      275.48      302.53     12.84 o 
   8   5   0    11520.44    11282.83    135.44 o 
   9   5   0      862.99      895.93     20.91 o 
  10   5   0     5459.37     5656.41     75.08 o 
  11   5   0      657.50      684.36     18.58 o 
  12   5   0      576.45      523.35     16.60 o 
  13   5   0       92.98       96.10     11.80 o 
  14   5   0     1116.32     1225.25     47.49 o 
  15   5   0      965.45      951.47     28.98 o 
  16   5   0        1.85        9.20     11.23 o 
  17   5   0     2923.41     2796.77     56.26 o 
  18   5   0       73.85       60.04     13.48 o 
  19   5   0      405.48      400.58     29.20 o 
  20   5   0      299.35      292.64     27.76 o 
  21   5   0      277.94      260.31     46.46 o 
  22   5   0       20.96       18.94     19.04 o 
  23   5   0      181.12      163.28     26.40 o 
  24   5   0      547.46      586.70     38.59 o 
  25   5   0       68.15       59.57     23.73 o 
  26   5   0      236.14      175.37     35.81 o 
   0   6   0      221.95      128.47     18.74 o 
   1   6   0     4824.02     4778.79     92.31 o 
   2   6   0      508.70      507.00     17.35 o 
   3   6   0     7112.29     7195.83     90.14 o 
   4   6   0      291.92      315.72     15.04 o 
   5   6   0     1203.93     1157.32     23.91 o 
   6   6   0      317.17      347.09     13.83 o 
   7   6   0      835.16      795.29     20.19 o 
   8   6   0      108.91      148.75     12.27 o 
   9   6   0     3878.50     3857.87     56.57 o 
  10   6   0     1177.75     1111.82     25.12 o 
  11   6   0       44.55       59.89     27.81 o 
  12   6   0       36.19       30.68     10.68 o 
  13   6   0     2923.77     2914.83     56.85 o 
  14   6   0       59.09       88.04     20.71 o 
  15   6   0     1964.68     2032.46     46.02 o 
  16   6   0     1289.46     1243.36     35.58 o 
  17   6   0       15.87        9.22     15.47 o 
  18   6   0     1115.13     1083.72     34.01 o 
  19   6   0     1385.88     1326.15     49.12 o 
  20   6   0        4.92      -11.62     15.69 o 
  21   6   0      154.82      150.57     24.84 o 
  22   6   0       20.51       -8.50     17.65 o 
  23   6   0        4.33        4.45     22.97 o 
  24   6   0       69.64       63.89     22.27 o 
  25   6   0      448.78      463.56     48.31 o 
   1   7   0       18.54       19.19      7.07 o 
   2   7   0     3937.79     3835.01     91.74 o 
   3   7   0      285.91      291.86     21.03 o 
   4   7   0     4550.92     4549.36     63.76 o 
   5   7   0       14.46       16.19     11.95 o 
   6   7   0       44.64       62.35      9.05 o 
   7   7   0      625.53      597.11     20.69 o 
   8   7   0      259.26      282.01     14.41 o 
   9   7   0       15.46       15.72      9.48 o 
  10   7   0      183.94      185.95     19.98 o 
  11   7   0      242.88      255.80     18.98 o 
  12   7   0      635.25      682.52     36.59 o 
  13   7   0      227.38      259.69     18.75 o 
  14   7   0     2208.48     2235.08     49.95 o 
  15   7   0      652.22      647.80     26.61 o 
  16   7   0       64.35       96.49     15.47 o 
  17   7   0        8.03       13.00     11.90 o 
  18   7   0      994.29     1104.23     36.01 o 
  19   7   0       23.37       28.51     13.86 o 
  20   7   0      926.70      992.39     46.20 o 
  21   7   0        0.98        7.02     25.91 o 
  22   7   0      383.34      406.96     74.18 o 
  23   7   0        1.15      -14.03     17.55 o 
  24   7   0      192.54      250.70     38.63 o 
   0   8   0        1.68       26.66     16.89 o 
   1   8   0      733.55      682.18     29.55 o 
   2   8   0      640.34      641.15     28.93 o 
   3   8   0     3327.25     3362.07     67.26 o 
   4   8   0      120.67      132.21     13.79 o 
   5   8   0      840.07      830.49     27.27 o 
   6   8   0      429.29      411.17     17.25 o 
   7   8   0     1464.38     1372.46     30.61 o 
   8   8   0      803.93      764.03     24.16 o 
   9   8   0     2327.45     2424.73     44.29 o 
  10   8   0       21.62       17.29     11.32 o 
  11   8   0        9.25        4.90     11.07 o 
  12   8   0        0.27        3.87     13.21 o 
  13   8   0     1643.10     1665.65     43.38 o 
  14   8   0        0.13       -9.02     11.21 o 
  15   8   0      790.27      771.14     29.89 o 
  16   8   0      334.50      396.21     24.16 o 
  17   8   0       37.47       38.43     14.41 o 
  18   8   0      102.91      101.55     17.50 o 
  19   8   0      529.80      528.54     36.56 o 
  20   8   0       13.70      -17.24     17.24 o 
  21   8   0      172.34      170.01     40.70 o 
  22   8   0       16.05       41.78     22.49 o 
   1   9   0      608.12      595.84     37.66 o 
   2   9   0      797.21      755.57     34.30 o 
   3   9   0        3.65      -15.80     15.80 o 
   4   9   0        7.22        7.57     17.07 o 
   5   9   0       85.89       88.62     17.86 o 
   6   9   0      900.00      854.85     51.52 o 
   7   9   0        9.75       17.95     14.77 o 
   8   9   0     2398.43     2487.28     56.96 o 
   9   9   0       68.54       59.63     11.89 o 
  10   9   0        5.63      -13.61     13.72 o 
  11   9   0      192.16      228.10     20.03 o 
  12   9   0     1239.35     1162.37     36.87 o 
  13   9   0       12.07      -10.79     10.79 o 
  14   9   0      826.48      922.29     34.58 o 
  15   9   0      425.68      408.69     25.23 o 
  16   9   0      178.75      194.28     20.94 o 
  17   9   0      538.80      544.38     34.83 o 
  18   9   0       79.36       64.71     24.46 o 
  19   9   0       21.30       26.64     23.67 o 
  20   9   0       62.11       53.55     23.23 o 
   0  10   0      116.21      129.62     27.19 o 
   1  10   0       30.71       49.94     16.30 o 
   2  10   0       82.72      108.06     18.99 o 
   3  10   0      115.65      120.51     20.39 o 
   4  10   0      327.19      321.26     27.41 o 
   5  10   0       81.28       63.46     18.16 o 
   6  10   0     1007.09      996.42     42.12 o 
   7  10   0     1729.94     1793.52     57.24 o 
   8  10   0       41.29       47.57     17.49 o 
   9  10   0      828.10      874.59     40.49 o 
  10  10   0      622.07      683.51     34.67 o 
  11  10   0        5.29       12.29     13.90 o 
  12  10   0      381.87      348.04     24.81 o 
  13  10   0      558.91      531.61     28.33 o 
  14  10   0        0.14      -14.68     14.68 o 
  15  10   0      498.54      486.08     30.07 o 
  16  10   0      181.02      209.85     31.03 o 
  17  10   0        3.75      -22.89     29.84 o 
  18  10   0       53.42       73.73     24.18 o 
   1  11   0       23.89       32.47     17.31 o 
   2  11   0      105.65      106.87     21.48 o 
   3  11   0       38.34       26.23     18.05 o 
   4  11   0       84.39       68.85     19.81 o 
   5  11   0      585.30      560.79     35.56 o 
   6  11   0        0.10       -5.98     16.84 o 
   7  11   0       90.86      128.69     44.04 o 
   8  11   0      177.43      168.31     24.85 o 
   9  11   0      102.34       79.28     29.65 o 
  10  11   0       53.30       21.47     22.09 o 
  11  11   0      431.82      539.41     49.01 o 
  12  11   0       94.00      137.01     33.00 o 
  13  11   0      380.24      480.89     47.69 o 
  14  11   0      149.62      182.14     26.32 o 
  15  11   0       24.18       30.80     24.42 o 
  16  11   0        0.09       25.42     17.50 o 
   0  12   0       87.20       33.00     27.81 o 
   1  12   0       35.52       13.49     18.67 o 
   2  12   0       16.10       20.86     19.22 o 
   3  12   0      138.78      175.95     25.96 o 
   4  12   0      133.52      144.43     24.73 o 
   5  12   0       87.16      101.00     22.92 o 
   6  12   0      455.37      447.07     45.45 o 
   7  12   0       12.20       14.14     25.52 o 
   8  12   0       23.64      -23.05     23.05 o 
   9  12   0       21.19       13.11     23.41 o 
  10  12   0      319.52      315.81     44.35 o 
  11  12   0       15.85        2.64     25.96 o 
  12  12   0      402.16      414.01     51.65 o 
   1  13   0      553.69      602.25     41.44 o 
   2  13   0       92.86       88.35     25.73 o 
   3  13   0        4.64       -6.33     20.55 o 
   4  13   0       90.58       76.16     24.02 o 
   5  13   0      242.85      206.49     30.15 o 
   6  13   0       15.05       19.45     21.78 o 
   7  13   0      174.62      183.56     39.25 o 
   2   0   1    20141.36    22169.79    502.01 o 
   4   0   1    15645.57    16350.97    263.01 o 
   6   0   1      913.64      839.05     20.63 o 
   8   0   1     3959.94     3719.56     55.11 o 
  10   0   1    11494.53    11678.15    156.27 o 
  12   0   1     2512.67     2704.98     44.10 o 
  14   0   1     9445.96     9599.11    133.83 o 
  16   0   1     3206.47     3292.19     70.64 o 
  18   0   1      351.09      359.57     26.57 o 
  20   0   1     2230.58     2426.47     63.02 o 
  22   0   1      334.97      362.63     45.41 o 
  24   0   1     3311.25     3266.89    126.71 o 
  26   0   1     1109.49     1174.38     78.32 o 
  28   0   1      125.74      141.14     43.21 o 
   0   1   1     5583.98     5684.71    127.42 o 
   1   1   1     9942.69     9804.48    127.17 o 
   2   1   1     3409.74     3324.13     45.94 o 
   3   1   1    11753.79    12130.49    154.33 o 
   4   1   1     3531.03     3584.83     43.13 o 
   5   1   1     4187.80     4311.36     53.52 o 
   6   1   1      737.22      758.63     19.51 o 
   7   1   1     6933.34     6932.43     83.55 o 
   8   1   1     1604.42     1693.10     25.86 o 
   9   1   1    13308.33    13473.61    139.23 o 
  10   1   1      143.40      199.33      8.70 o 
  11   1   1      241.19      275.77     12.15 o 
  12   1   1      386.03      349.59     12.89 o 
  13   1   1     4201.55     4278.93     46.39 o 
  14   1   1       88.37       86.18      6.69 o 
  15   1   1     3963.94     3908.13     49.79 o 
  16   1   1      422.13      427.16     30.84 o 
  17   1   1       53.29       36.73     11.10 o 
  18   1   1      613.72      630.32     21.28 o 
  19   1   1     3767.84     3900.47     59.89 o 
  20   1   1      102.10      119.33     16.02 o 
  21   1   1      470.81      492.77     37.89 o 
  22   1   1       71.16       86.68     17.88 o 
  23   1   1      996.06     1028.76     48.04 o 
  24   1   1       20.81       34.87     20.21 o 
  25   1   1     1077.22     1184.00     53.35 o 
  26   1   1      115.15      178.98     41.80 o 
  27   1   1      185.39      135.07     43.12 o 
   1   2   1    12518.39    13023.94    129.70 o 
   2   2   1    51458.64    52900.77    578.56 o 
   3   2   1     9857.89    10341.45    120.60 o 
   4   2   1    21424.90    22437.79    246.26 o 
   5   2   1     1031.55     1028.20     19.05 o 
   6   2   1      943.59      966.81     14.25 o 
   7   2   1     1181.55     1228.87     20.21 o 
   8   2   1     4928.26     4785.43     59.48 o 
   9   2   1      495.63      514.11     10.58 o 
  10   2   1     1244.95     1212.26     18.69 o 
  11   2   1     1482.05     1353.82     24.82 o 
  12   2   1     1652.70     1685.74     32.60 o 
  13   2   1     1194.53     1284.84     21.54 o 
  14   2   1     5871.47     5808.90     68.56 o 
  15   2   1      173.19      177.97     11.12 o 
  16   2   1      144.03      158.30     14.07 o 
  17   2   1      610.14      620.70     19.22 o 
  18   2   1     2909.81     3035.20     49.76 o 
  19   2   1      452.64      439.85     23.37 o 
  20   2   1     1745.63     1911.15     46.12 o 
  21   2   1      721.55      714.87     41.98 o 
  22   2   1       97.89      113.79     26.71 o 
  23   2   1      112.32      115.24     21.71 o 
  24   2   1      704.38      776.20     65.47 o 
  25   2   1       31.34       46.20     32.29 o 
  26   2   1      404.06      376.79     56.23 o 
  27   2   1      488.47      487.31     64.59 o 
   0   3   1     3686.08     3652.65     52.57 o 
   1   3   1      147.31      157.20      5.48 o 
   2   3   1     8967.12     9088.04    109.28 o 
   3   3   1    11668.11    12269.04    359.83 o 
   4   3   1     5166.63     5360.74     65.69 o 
   5   3   1     5439.20     5501.83     67.10 o 
   6   3   1    13547.04    13664.77    140.26 o 
   7   3   1      997.21      965.71     15.22 o 
   8   3   1      632.33      603.75     11.82 o 
   9   3   1     2941.57     2775.82     34.37 o 
  10   3   1     1526.96     1575.62     23.45 o 
  11   3   1      170.79      186.59      8.45 o 
  12   3   1      329.66      296.77     10.28 o 
  13   3   1     4527.22     4516.38     61.97 o 
  14   3   1      621.50      682.59     32.92 o 
  15   3   1     2045.58     2082.05     42.16 o 
  16   3   1     3724.51     3637.14     63.97 o 
  17   3   1      570.17      538.72     29.56 o 
  18   3   1      168.23      162.44     20.78 o 
  19   3   1     2000.43     2083.29     59.89 o 
  20   3   1      554.04      558.60     32.71 o 
  21   3   1     1313.76     1394.62     54.60 o 
  22   3   1     1012.25     1015.07     43.53 o 
  23   3   1       94.15      124.15     22.53 o 
  24   3   1      294.40      352.11     31.29 o 
  25   3   1      460.58      481.11     36.65 o 
  26   3   1      122.42      128.21     44.61 o 
  27   3   1       36.82       32.56     40.21 o 
   1   4   1     6334.67     6154.68     66.90 o 
   2   4   1     7438.02     7633.14    104.57 o 
   3   4   1     1793.93     1842.19     27.71 o 
   4   4   1      321.63      277.28      9.49 o 
   5   4   1     2663.58     2535.21     36.29 o 
   6   4   1      505.20      569.68     14.06 o 
   7   4   1     4497.11     4451.29     58.18 o 
   8   4   1     5018.43     4968.40     64.52 o 
   9   4   1     1396.37     1466.93     25.86 o 
  10   4   1      640.12      701.26     19.43 o 
  11   4   1     3784.36     3818.52     47.00 o 
  12   4   1      805.76      850.80     20.19 o 
  13   4   1      402.46      407.14     17.46 o 
  14   4   1     1041.60     1045.24     28.31 o 
  15   4   1     3309.04     3354.43     60.37 o 
  16   4   1      802.25      792.97     26.12 o 
  17   4   1     1502.19     1482.93     36.84 o 
  18   4   1     1366.57     1320.34     35.77 o 
  19   4   1      163.64      181.30     23.49 o 
  20   4   1     1768.28     1758.59     56.32 o 
  21   4   1      210.19      209.45     28.73 o 
  22   4   1       49.85       51.22     19.67 o 
  23   4   1     1014.43     1062.74     61.38 o 
  24   4   1      182.36      219.90     27.82 o 
  25   4   1      115.84      110.78     24.79 o 
  26   4   1      228.21      202.22     30.23 o 
   0   5   1     7798.62     7709.42    131.45 o 
   1   5   1      168.33      188.27      7.36 o 
   2   5   1     1573.94     1635.84     23.33 o 
   3   5   1      896.60      875.88     24.79 o 
   4   5   1     1822.73     1896.75     51.20 o 
   5   5   1     1432.24     1439.14     25.55 o 
   6   5   1     3450.99     3456.47     48.30 o 
   7   5   1     6330.72     6421.99     81.61 o 
   8   5   1     1304.03     1379.72     38.42 o 
   9   5   1     2870.33     2883.87     43.80 o 
  10   5   1     2509.85     2374.43     38.21 o 
  11   5   1      106.24      124.51     20.72 o 
  12   5   1      931.23      962.73     30.88 o 
  13   5   1      563.21      539.04     21.29 o 
  14   5   1      108.31      121.26     26.61 o 
  15   5   1      813.00      832.56     27.32 o 
  16   5   1      963.52      956.24     29.56 o 
  17   5   1      191.72      187.64     16.83 o 
  18   5   1     1099.83     1138.22     43.93 o 
  19   5   1       96.61      104.05     20.53 o 
  20   5   1       18.96        9.27     17.04 o 
  21   5   1        9.42       -2.07     16.23 o 
  22   5   1     1053.84     1257.99     68.72 o 
  23   5   1       66.70       25.60     20.69 o 
  24   5   1      360.71      365.96     34.63 o 
  25   5   1      170.17      175.29     28.21 o 
  26   5   1       43.14       38.95     23.78 o 
   1   6   1     3983.50     4070.34     55.23 o 
   2   6   1      443.70      464.61     19.52 o 
   3   6   1       73.85       82.66      7.68 o 
   4   6   1      777.95      791.94     20.28 o 
   5   6   1     5405.52     5285.27     60.96 o 
   6   6   1     1971.08     2056.20     55.44 o 
   7   6   1     1038.42     1028.96     22.62 o 
   8   6   1     2677.99     2731.32     43.29 o 
   9   6   1     1780.03     1824.63     33.09 o 
  10   6   1      743.37      754.67     20.62 o 
  11   6   1     6196.41     6088.38     95.90 o 
  12   6   1      242.24      285.09     17.97 o 
  13   6   1     3259.73     3234.78     61.14 o 
  14   6   1      104.81      150.63     26.21 o 
  15   6   1      285.97      317.75     27.81 o 
  16   6   1       18.48       16.05     11.48 o 
  17   6   1     1134.95     1153.57     36.51 o 
  18   6   1       31.61       35.66     13.05 o 
  19   6   1       42.68       34.02     18.99 o 
  20   6   1       40.98       33.35     24.24 o 
  21   6   1      798.71      786.92     66.26 o 
  22   6   1       86.11       77.80     23.34 o 
  23   6   1      676.95      671.55     41.15 o 
  24   6   1       39.52       -5.22     19.19 o 
  25   6   1       31.86       10.38     26.22 o 
   0   7   1     2403.94     2477.07     60.76 o 
   1   7   1       63.52       51.87      6.99 o 
   2   7   1      206.26      208.56     10.82 o 
   3   7   1       21.27       17.25     10.54 o 
   4   7   1     2882.66     2712.52     43.27 o 
   5   7   1       87.88       91.60     18.50 o 
   6   7   1     4507.07     4438.91     63.33 o 
   7   7   1      349.83      333.31     15.08 o 
   8   7   1      176.42      138.29     11.28 o 
   9   7   1      170.71      187.43     15.09 o 
  10   7   1     6378.78     6516.96    103.20 o 
  11   7   1       18.54       62.60     12.59 o 
  12   7   1     4268.06     4219.82     96.12 o 
  13   7   1       31.76       46.64     12.58 o 
  14   7   1       34.98       41.87     12.57 o 
  15   7   1      115.79      111.95     25.50 o 
  16   7   1      779.99      825.20     79.43 o 
  17   7   1       46.76       50.17     18.75 o 
  18   7   1      237.68      254.10     21.11 o 
  19   7   1       56.76       46.16     15.08 o 
  20   7   1      230.49      292.86     30.80 o 
  21   7   1        1.82       -7.61     18.52 o 
  22   7   1      772.05      767.47     43.36 o 
  23   7   1        9.52      -11.69     19.52 o 
   1   8   1     1388.12     1359.02     41.72 o 
   2   8   1       17.98       13.63     10.14 o 
   3   8   1      382.83      352.11     18.41 o 
   4   8   1      290.08      289.95     14.58 o 
   5   8   1     2018.79     1994.46     36.90 o 
   6   8   1      457.29      402.39     17.12 o 
   7   8   1      449.41      478.26     21.45 o 
   8   8   1      293.64      326.92     31.82 o 
   9   8   1      397.32      397.39     28.60 o 
  10   8   1      101.85      124.93     15.01 o 
  11   8   1     2604.89     2695.27     56.35 o 
  12   8   1       30.92       78.40     20.78 o 
  13   8   1     1111.09     1127.35     40.18 o 
  14   8   1      196.69      192.20     18.81 o 
  15   8   1      218.93      219.56     20.16 o 
  16   8   1       98.99      112.40     16.97 o 
  17   8   1      777.95      870.37     34.54 o 
  18   8   1        0.93       -9.07     13.07 o 
  19   8   1      139.51      165.21     57.59 o 
  20   8   1       75.08       69.04     22.68 o 
  21   8   1      235.81      227.91     30.18 o 
  22   8   1      226.33      216.99     31.24 o 
   0   9   1     3685.06     3427.92    112.63 o 
   1   9   1      258.67      292.92     31.24 o 
   2   9   1     1304.29     1188.69     42.12 o 
   3   9   1      323.03      321.02     60.63 o 
   4   9   1       74.83       87.76     38.67 o 
   5   9   1       19.53       26.46     13.70 o 
   6   9   1      306.11      319.37     17.21 o 
   7   9   1      596.28      596.38     22.20 o 
   8   9   1       45.23       27.45     10.92 o 
   9   9   1      250.17      251.37     16.98 o 
  10   9   1      375.45      395.68     22.81 o 
  11   9   1      168.36      167.19     18.25 o 
  12   9   1      842.86      872.01     32.59 o 
  13   9   1       14.69       10.05     13.13 o 
  14   9   1       19.38       11.35     14.59 o 
  15   9   1      164.49      173.25     22.17 o 
  16   9   1      528.70      562.28     28.84 o 
  17   9   1        9.03       -2.76     14.15 o 
  18   9   1      389.31      438.88     38.63 o 
  19   9   1       89.74      111.70     33.17 o 
  20   9   1       36.48       12.78     23.49 o 
   1  10   1     1507.69     1405.62     47.41 o 
   2  10   1      521.27      508.88     29.74 o 
   3  10   1      215.07      199.07     25.30 o 
   4  10   1      448.96      399.36     27.97 o 
   5  10   1      630.17      698.63     35.22 o 
   6  10   1       10.03       17.08     16.24 o 
   7  10   1      950.51     1031.45     42.62 o 
   8  10   1      505.20      493.78     30.19 o 
   9  10   1      197.77      224.82     32.65 o 
  10  10   1      119.23      107.72     17.14 o 
  11  10   1      581.06      604.56     28.66 o 
  12  10   1       89.59      111.58     17.67 o 
  13  10   1        0.40      -17.60     17.60 o 
  14  10   1      227.63      260.02     27.40 o 
  15  10   1      245.11      253.76     29.93 o 
  16  10   1       16.40        6.27     14.73 o 
  17  10   1      600.27      656.24     58.44 o 
  18  10   1      118.84      114.14     20.75 o 
   0  11   1      637.26      609.27     48.05 o 
   1  11   1      305.27      288.27     26.57 o 
   2  11   1      256.45      244.27     25.56 o 
   3  11   1      710.50      711.59     36.99 o 
   4  11   1      248.31      235.25     26.22 o 
   5  11   1      159.71      167.23     24.81 o 
   6  11   1      570.43      590.70     37.00 o 
   7  11   1      101.98       76.07     20.38 o 
   8  11   1       15.26       40.39     24.55 o 
   9  11   1      167.57      208.37     34.49 o 
  10  11   1      181.31      115.54     31.41 o 
  11  11   1       42.07       14.29     17.17 o 
  12  11   1      105.30      122.81     27.32 o 
  13  11   1      340.24      377.52     31.95 o 
  14  11   1        8.94        9.58     19.16 o 
  15  11   1      190.44      220.87     24.96 o 
  16  11   1      156.35      112.17     28.84 o 
   1  12   1       23.36       50.99     19.28 o 
   2  12   1      471.26      479.77     34.55 o 
   3  12   1      144.89      159.40     31.33 o 
   4  12   1      403.91      501.34     36.26 o 
   5  12   1      146.73      139.15     25.42 o 
   6  12   1       85.82       87.97     23.24 o 
   7  12   1       20.37        7.64     18.74 o 
   8  12   1      429.06      469.01     50.33 o 
   9  12   1        7.51        6.95     23.93 o 
  10  12   1       98.26      106.91     34.14 o 
  11  12   1      126.59      101.37     34.14 o 
  12  12   1       72.39       67.67     30.71 o 
   0  13   1       10.09       19.09     29.04 o 
   1  13   1      135.44      155.88     27.66 o 
   2  13   1       27.22       33.94     22.17 o 
   3  13   1      326.72      394.28     35.96 o 
   4  13   1       41.97       54.30     22.46 o 
   5  13   1       18.94       14.38     38.23 o 
   6  13   1       18.13       16.12     21.07 o 
   7  13   1      259.81      328.40     48.13 o 
   2   0   2    23112.44    23805.35    533.78 o 
   4   0   2    26323.92    27468.88    443.93 o 
   6   0   2     1416.43     1406.78     29.07 o 
   8   0   2       29.44       25.05     10.25 o 
  10   0   2    11907.59    12378.81    207.77 o 
  12   0   2     3084.06     3129.15     51.82 o 
  14   0   2      269.74      261.83     28.32 o 
  16   0   2     4094.00     4085.52     83.25 o 
  18   0   2     3493.96     3549.76     78.09 o 
  20   0   2     1098.33     1083.16     56.23 o 
  22   0   2     1975.78     2141.29    133.40 o 
  24   0   2      254.77      209.60     43.65 o 
  26   0   2      157.11      151.79     43.47 o 
   1   1   2    17645.43    18481.59    236.45 o 
   2   1   2     5732.21     5567.77     73.98 o 
   3   1   2    19065.11    19069.65    224.36 o 
   4   1   2     5180.12     5227.33     60.66 o 
   5   1   2    34159.81    34049.33    379.11 o 
   6   1   2      308.17      302.02      8.55 o 
   7   1   2    10537.76    10442.37    120.15 o 
   8   1   2      580.52      625.31     13.96 o 
   9   1   2     1147.41     1225.89     19.14 o 
  10   1   2      553.79      556.92     12.33 o 
  11   1   2     8579.31     8496.62     93.12 o 
  12   1   2     1373.70     1422.51     22.69 o 
  13   1   2     1861.06     1927.40     28.56 o 
  14   1   2      145.25      136.46      8.08 o 
  15   1   2     1152.97     1166.11     21.99 o 
  16   1   2      186.73      233.84     24.11 o 
  17   1   2     4200.37     4350.74     55.43 o 
  18   1   2     1129.26     1149.99     28.15 o 
  19   1   2      349.54      385.89     18.38 o 
  20   1   2     1536.43     1543.85     34.75 o 
  21   1   2      689.38      723.74     24.94 o 
  22   1   2      179.78      169.79     19.30 o 
  23   1   2     1245.08     1394.46     41.80 o 
  24   1   2       37.46       61.36     23.59 o 
  25   1   2       15.28       -6.78     30.62 o 
  26   1   2       36.48       24.73     33.53 o 
  27   1   2      425.04      359.90     54.73 o 
   0   2   2     3498.62     3853.06     61.22 o 
   1   2   2      425.04      454.64      7.48 o 
   2   2   2     6725.35     6955.53     71.33 o 
   3   2   2     7525.08     7849.21     88.54 o 
   4   2   2     2269.92     2351.59     29.91 o 
   5   2   2     7706.65     8127.99     94.17 o 
   6   2   2    13817.47    13805.01    138.22 o 
   7   2   2      651.18      699.46     14.14 o 
   8   2   2      782.53      856.51     16.52 o 
   9   2   2        4.16        1.22      3.61 o 
  10   2   2     7369.55     7193.45     89.15 o 
  11   2   2      247.42      244.91     13.45 o 
  12   2   2     5234.50     5132.20     67.52 o 
  13   2   2     2523.30     2561.29     35.17 o 
  14   2   2      163.95      167.48      9.00 o 
  15   2   2     1628.13     1592.20     30.36 o 
  16   2   2     1531.16     1515.67     32.39 o 
  17   2   2      924.18      941.27     30.88 o 
  18   2   2      406.44      416.55     18.40 o 
  19   2   2     1085.24     1139.22     28.85 o 
  20   2   2      100.57       98.38     16.31 o 
  21   2   2      400.08      416.88     30.91 o 
  22   2   2     1194.11     1240.77     48.15 o 
  23   2   2      186.87      196.53     28.33 o 
  24   2   2      397.59      425.09     33.21 o 
  25   2   2      122.74       72.22     23.04 o 
  26   2   2      294.93      320.39     54.29 o 
  27   2   2       20.30       46.29     40.04 o 
   1   3   2     5409.33     5413.20     57.63 o 
   2   3   2     6673.08     6773.13     69.84 o 
   3   3   2     4392.81     4475.54     55.03 o 
   4   3   2    12744.26    13360.10    178.52 o 
   5   3   2     8669.83     8521.13     99.02 o 
   6   3   2     1700.26     1633.04     25.52 o 
   7   3   2     1830.59     1814.80     24.19 o 
   8   3   2     5590.16     5430.95     59.79 o 
   9   3   2     4395.29     4690.23     53.40 o 
  10   3   2     3442.51     3455.68     42.31 o 
  11   3   2     9159.50     9184.16    111.30 o 
  12   3   2        2.15       15.62      5.87 o 
  13   3   2     1837.98     1806.06     32.12 o 
  14   3   2     1626.70     1695.20     31.28 o 
  15   3   2      260.00      253.38     13.36 o 
  16   3   2      384.45      361.88     17.31 o 
  17   3   2      989.09     1014.14     29.88 o 
  18   3   2      930.04      952.93     37.78 o 
  19   3   2       97.91       83.11     18.72 o 
  20   3   2      321.86      351.42     29.32 o 
  21   3   2      909.09      980.22     70.92 o 
  22   3   2       92.46       82.23     25.52 o 
  23   3   2      734.89      722.13     58.30 o 
  24   3   2      156.35      142.51     26.13 o 
  25   3   2       33.38        9.58     19.69 o 
  26   3   2      359.07      434.35     36.42 o 
  27   3   2      552.34      690.67     73.39 o 
   0   4   2     9483.63     9193.48    122.53 o 
   1   4   2      768.77      761.48     11.90 o 
   2   4   2      231.03      223.94      8.24 o 
   3   4   2     5591.40     5569.43     68.00 o 
   4   4   2     3898.38     4094.81     54.03 o 
   5   4   2      383.11      346.19     15.27 o 
   6   4   2     2783.98     2646.71     37.91 o 
   7   4   2     9188.27     9208.82    108.12 o 
   8   4   2     1626.10     1805.06     29.33 o 
   9   4   2     9106.79     9118.86    109.93 o 
  10   4   2     2667.02     2695.12     35.34 o 
  11   4   2      524.94      549.37     19.17 o 
  12   4   2     2408.41     2421.86     46.66 o 
  13   4   2     1209.72     1244.69     30.84 o 
  14   4   2      325.14      335.84     17.44 o 
  15   4   2     1433.95     1415.33     36.13 o 
  16   4   2     1528.42     1574.92     78.30 o 
  17   4   2      222.07      206.41     16.54 o 
  18   4   2       34.03       18.80     10.96 o 
  19   4   2      373.59      402.94     22.22 o 
  20   4   2       13.80       21.04     17.14 o 
  21   4   2      144.30      164.18     23.80 o 
  22   4   2      720.44      783.64     40.18 o 
  23   4   2      481.02      558.18     36.49 o 
  24   4   2      119.37      140.89     26.62 o 
  25   4   2      955.39     1073.96     77.83 o 
  26   4   2      154.40      127.15     31.72 o 
   1   5   2     2776.22     2577.58     29.53 o 
   2   5   2     4005.20     3813.20     45.30 o 
   3   5   2       55.88       61.50      6.09 o 
   4   5   2     4555.91     4564.02     60.13 o 
   5   5   2      761.68      779.37     20.18 o 
   6   5   2      622.95      689.09     18.44 o 
   7   5   2     2389.12     2539.52     38.97 o 
   8   5   2    12391.27    12447.92    146.65 o 
   9   5   2       67.31      121.24      9.03 o 
  10   5   2     2991.73     2958.44     50.18 o 
  11   5   2      638.63      677.20     40.32 o 
  12   5   2     1803.03     1725.80     38.62 o 
  13   5   2       63.25       57.37     11.10 o 
  14   5   2     2901.23     2918.44     55.86 o 
  15   5   2     1212.76     1209.45     68.90 o 
  16   5   2      208.85      222.00     17.47 o 
  17   5   2      712.61      711.76     39.52 o 
  18   5   2      589.21      620.62     39.82 o 
  19   5   2      232.81      239.51     22.42 o 
  20   5   2     1263.05     1235.99     48.50 o 
  21   5   2       38.95       28.49     26.13 o 
  22   5   2       21.09       40.77     19.67 o 
  23   5   2      276.57      250.19     38.01 o 
  24   5   2      828.98      817.18     44.56 o 
  25   5   2       56.17       83.24     28.47 o 
   0   6   2      158.53      185.40     10.43 o 
   1   6   2     3926.36     3931.50     47.69 o 
   2   6   2      535.96      543.14     13.96 o 
   3   6   2     7158.26     7048.41     78.29 o 
   4   6   2       63.77       79.70      6.57 o 
   5   6   2      971.09      967.54     21.36 o 
   6   6   2      259.62      240.95     11.79 o 
   7   6   2     1045.76     1083.11     23.33 o 
   8   6   2      172.34      195.01     13.86 o 
   9   6   2     1954.45     1921.41     34.25 o 
  10   6   2      151.60      155.43     11.18 o 
  11   6   2      305.83      326.88     18.11 o 
  12   6   2      179.95      187.81     15.57 o 
  13   6   2     2704.02     2626.18     53.34 o 
  14   6   2      906.69      929.64    102.08 o 
  15   6   2     1524.25     1458.63     38.59 o 
  16   6   2      781.12      791.05     28.90 o 
  17   6   2       53.96       31.78     13.06 o 
  18   6   2      258.64      284.87     24.36 o 
  19   6   2     1500.70     1494.14     57.02 o 
  20   6   2       22.29       15.99     13.13 o 
  21   6   2      550.45      526.02     36.58 o 
  22   6   2       89.16       84.57     24.12 o 
  23   6   2      130.48      111.55     37.27 o 
  24   6   2       78.45       92.35     25.69 o 
   1   7   2       35.60       41.56      6.03 o 
   2   7   2     6286.64     6111.60     71.78 o 
   3   7   2      645.46      650.51     15.93 o 
   4   7   2     6873.86     6765.82     87.74 o 
   5   7   2      355.30      340.41     17.25 o 
   6   7   2       18.12        4.49      7.09 o 
   7   7   2       70.86       92.30     14.69 o 
   8   7   2     1106.33     1119.82     30.23 o 
   9   7   2      403.68      424.83     19.94 o 
  10   7   2      301.30      323.51     19.08 o 
  11   7   2      123.53      135.77     14.92 o 
  12   7   2      374.90      404.09     21.92 o 
  13   7   2      225.04      251.42     24.78 o 
  14   7   2     2229.75     2168.89     49.67 o 
  15   7   2       57.00       44.47     13.36 o 
  16   7   2      158.66      180.92     28.75 o 
  17   7   2      132.87      121.31     16.55 o 
  18   7   2     1011.05     1097.33     36.41 o 
  19   7   2       16.93       34.57     14.43 o 
  20   7   2     1627.62     1690.57     47.70 o 
  21   7   2       27.68        8.16     20.48 o 
  22   7   2       87.18       54.69     23.29 o 
  23   7   2        5.55      -14.32     23.98 o 
   0   8   2     2118.09     2121.02     51.47 o 
   1   8   2      995.55     1098.46     28.83 o 
   2   8   2      575.36      573.83     21.64 o 
   3   8   2     2787.50     2741.63     44.81 o 
   4   8   2       99.09       98.00     10.87 o 
   5   8   2      515.18      506.25     18.22 o 
   6   8   2      261.95      274.23     22.87 o 
   7   8   2     1169.25     1218.11     32.78 o 
   8   8   2      330.18      364.44     19.96 o 
   9   8   2     1791.39     1749.15     41.91 o 
  10   8   2      143.04      132.01     17.17 o 
  11   8   2       43.08       43.43     13.14 o 
  12   8   2        8.61        6.44     11.65 o 
  13   8   2     1617.87     1668.07     43.68 o 
  14   8   2       38.21       52.83     25.48 o 
  15   8   2      564.82      584.19     27.59 o 
  16   8   2      598.19      586.09     28.06 o 
  17   8   2      109.85      112.02     18.20 o 
  18   8   2      211.25      212.91     30.85 o 
  19   8   2     1180.16     1241.53     40.96 o 
  20   8   2        3.40       27.58     20.75 o 
  21   8   2      398.04      417.13     37.41 o 
  22   8   2       16.76        4.30     25.65 o 
   1   9   2     1084.19      998.74     90.02 o 
   2   9   2     2466.60     2460.73     63.62 o 
   3   9   2      254.35      262.90     22.95 o 
   4   9   2      813.67      858.80     23.90 o 
   5   9   2      131.33      135.92     12.81 o 
   6   9   2      557.13      553.13     20.50 o 
   7   9   2      136.17      141.59     13.92 o 
   8   9   2     2265.23     2272.43     43.53 o 
   9   9   2       43.95       50.62     13.82 o 
  10   9   2     1000.42     1018.42     38.13 o 
  11   9   2      303.38      361.82     23.48 o 
  12   9   2      444.73      450.51     24.69 o 
  13   9   2       13.06        9.13     12.78 o 
  14   9   2     1086.41     1105.87     37.23 o 
  15   9   2      433.87      463.48     27.37 o 
  16   9   2      248.94      255.52     23.21 o 
  17   9   2      282.41      281.31     24.30 o 
  18   9   2      144.15      136.39     20.33 o 
  19   9   2       16.95       15.97     21.17 o 
  20   9   2      228.17      196.56     30.23 o 
   0  10   2      535.03      508.87     42.24 o 
   1  10   2      157.83      156.79     25.65 o 
   2  10   2       51.01       44.41     21.12 o 
   3  10   2      397.91      432.07     27.84 o 
   4  10   2      538.48      562.57     31.36 o 
   5  10   2      184.78      186.59     22.14 o 
   6  10   2      305.44      343.44     25.34 o 
   7  10   2     1111.06     1182.29     36.14 o 
   8  10   2       48.74       23.01     13.63 o 
   9  10   2      754.52      796.71     31.12 o 
  10  10   2      284.94      348.69     40.27 o 
  11  10   2       68.09       84.58     22.74 o 
  12  10   2      471.69      445.39     25.93 o 
  13  10   2      342.16      385.49     39.45 o 
  14  10   2        1.54       -4.17     14.72 o 
  15  10   2      400.03      442.48     28.65 o 
  16  10   2      195.59      153.97     21.02 o 
  17  10   2        2.07       -9.47     15.63 o 
  18  10   2      106.67      105.32     26.20 o 
   1  11   2      234.16      241.96     25.10 o 
   2  11   2      311.58      321.79     27.21 o 
   3  11   2      104.45      134.95     21.64 o 
   4  11   2      326.81      367.41     29.52 o 
   5  11   2      738.96      824.48     40.16 o 
   6  11   2       18.24        7.49     17.28 o 
   7  11   2      308.89      301.70     28.46 o 
   8  11   2      279.71      334.91     41.97 o 
   9  11   2       77.78       93.59     65.07 o 
  10  11   2      112.36       96.68     20.19 o 
  11  11   2      504.44      546.31     33.89 o 
  12  11   2      108.00      126.02     29.79 o 
  13  11   2      259.66      235.30     29.39 o 
  14  11   2      282.18      273.89     25.55 o 
  15  11   2       31.46        5.79     16.30 o 
  16  11   2       28.86       -2.38     39.25 o 
   0  12   2      337.16      372.83     43.38 o 
   1  12   2      119.88      109.89     21.46 o 
   2  12   2       38.81       58.58     19.99 o 
   3  12   2      458.78      474.66     34.33 o 
   4  12   2      274.19      270.96     28.81 o 
   5  12   2       58.26       43.28     20.19 o 
   6  12   2      461.57      547.22     36.76 o 
   7  12   2       25.88       24.99     27.01 o 
   8  12   2       33.73        3.70     26.22 o 
   9  12   2        8.58       23.41     24.99 o 
  10  12   2      199.56      226.32     40.30 o 
  11  12   2       11.83      -22.70     22.70 o 
  12  12   2      199.33      236.97     41.62 o 
   1  13   2      408.04      430.61     35.36 o 
   2  13   2      162.63      160.11     27.51 o 
   3  13   2        4.64        8.12     20.18 o 
   4  13   2       69.50       62.21     22.68 o 
   5  13   2      270.31      283.48     31.66 o 
   6  13   2        0.43        6.86     27.81 o 
   4   0   3    16403.84    17673.18    290.09 o 
   6   0   3    12500.22    12645.08    206.97 o 
   8   0   3    25408.01    24979.60    405.68 o 
  10   0   3     2158.73     1892.30     42.54 o 
  12   0   3     1885.09     1842.72     35.28 o 
  14   0   3     9149.04     9201.05    130.12 o 
  16   0   3     1303.64     1267.30     30.96 o 
  18   0   3      525.12      527.17     31.41 o 
  20   0   3      130.34      131.14     19.84 o 
  22   0   3      307.96      307.07     32.56 o 
  24   0   3      826.92      853.77     90.63 o 
  26   0   3     1290.15     1435.02     86.94 o 
   0   1   3     6221.54     5995.33    141.32 o 
   1   1   3    24821.56    25285.64    390.56 o 
   2   1   3     2728.81     2791.53     49.57 o 
   3   1   3    13506.18    13489.26    240.10 o 
   4   1   3     6739.94     6671.63     93.03 o 
   5   1   3    12093.76    12593.76    169.76 o 
   6   1   3     8165.70     8367.54     98.45 o 
   7   1   3    24039.63    24101.32    272.55 o 
   8   1   3     1446.36     1490.52     24.11 o 
   9   1   3    10731.73    10427.31    124.00 o 
  10   1   3     1890.75     1936.74     27.17 o 
  11   1   3     1896.10     1918.51     27.73 o 
  12   1   3     3030.99     3019.28     39.55 o 
  13   1   3     3493.07     3517.41     45.30 o 
  14   1   3      220.76      222.55     16.73 o 
  15   1   3     4102.45     4159.07     52.98 o 
  16   1   3      140.44      123.31      8.45 o 
  17   1   3      166.59      173.33     13.66 o 
  18   1   3      256.67      265.31     30.02 o 
  19   1   3     1700.83     1784.53     37.29 o 
  20   1   3       43.09       28.14     13.69 o 
  21   1   3      295.46      318.17     18.93 o 
  22   1   3       28.67        6.40     10.99 o 
  23   1   3      178.52      180.11     25.68 o 
  24   1   3       86.78       48.31     21.00 o 
  25   1   3      897.29      952.64     45.78 o 
  26   1   3       58.49       61.07     36.25 o 
  27   1   3      126.96      213.74     47.87 o 
   1   2   3     3818.24     3837.89     46.07 o 
   2   2   3     5086.84     5031.75     52.67 o 
   3   2   3     6264.62     6480.31     76.52 o 
   4   2   3    24311.44    24452.90    243.83 o 
   5   2   3     3844.89     3784.50     42.64 o 
   6   2   3      517.19      544.91     12.03 o 
   7   2   3        9.36       12.75      3.73 o 
   8   2   3     4896.58     4798.95     61.80 o 
   9   2   3     3717.31     3946.44     52.39 o 
  10   2   3       40.30       62.88      6.48 o 
  11   2   3     3790.58     3662.99     51.10 o 
  12   2   3     2171.47     2149.05     35.49 o 
  13   2   3     2621.24     2620.88     36.15 o 
  14   2   3     3935.91     3901.87     55.93 o 
  15   2   3      133.65      137.60     10.90 o 
  16   2   3      228.24      236.50     11.89 o 
  17   2   3      334.58      346.99     19.14 o 
  18   2   3     1870.08     1897.90     44.32 o 
  19   2   3      332.93      332.78     18.28 o 
  20   2   3     2304.54     2329.31     50.92 o 
  21   2   3      691.77      693.93     56.85 o 
  22   2   3      119.38      132.13     23.02 o 
  23   2   3       35.72       19.22     19.49 o 
  24   2   3      406.42      474.70     36.22 o 
  25   2   3      147.58       88.50     23.88 o 
  26   2   3      358.24      354.89     52.09 o 
  27   2   3      138.77      176.87     51.92 o 
   0   3   3      403.95      413.69     13.38 o 
   1   3   3     2417.63     2304.24     27.65 o 
   2   3   3      643.03      616.05     10.65 o 
   3   3   3     9539.70     9527.31    170.38 o 
   4   3   3     4939.86     5381.31    162.90 o 
   5   3   3     8844.22     8972.26    106.20 o 
   6   3   3    10051.57    10173.79    119.39 o 
   7   3   3       70.71       59.01      5.05 o 
   8   3   3      682.02      663.60     14.87 o 
   9   3   3     1274.00     1133.79     21.66 o 
  10   3   3     1164.90     1111.16     22.05 o 
  11   3   3      859.31      931.58     47.22 o 
  12   3   3     3730.40     3775.80     53.85 o 
  13   3   3     4350.00     4308.58     60.43 o 
  14   3   3       25.91       22.42      7.24 o 
  15   3   3      713.60      699.76     23.55 o 
  16   3   3     1870.03     1866.93     41.78 o 
  17   3   3      176.02      164.66     15.18 o 
  18   3   3     1648.46     1659.08     51.19 o 
  19   3   3     1671.57     1639.44     41.19 o 
  20   3   3      113.90      115.90     21.34 o 
  21   3   3     1429.29     1465.99     52.46 o 
  22   3   3      638.81      606.65     37.03 o 
  23   3   3       66.91       75.85     22.84 o 
  24   3   3      114.36       94.54     23.19 o 
  25   3   3      379.15      339.85     35.07 o 
  26   3   3       88.70       46.40     24.36 o 
   1   4   3    12233.56    12215.33    127.24 o 
   2   4   3     2098.90     1904.10     24.54 o 
   3   4   3      359.30      339.13     10.31 o 
   4   4   3     3614.04     3635.34     47.83 o 
   5   4   3     1941.62     1910.66     29.25 o 
   6   4   3      363.12      388.87     11.62 o 
   7   4   3     2209.82     2076.23     32.09 o 
   8   4   3      898.46      875.14     18.77 o 
   9   4   3      174.88      167.55      9.24 o 
  10   4   3     1672.99     1632.43     34.87 o 
  11   4   3     2725.40     2661.97     49.21 o 
  12   4   3     1087.60     1067.93     28.16 o 
  13   4   3       47.97       24.21     11.61 o 
  14   4   3      219.55      224.86     19.38 o 
  15   4   3     3646.51     3531.63     68.64 o 
  16   4   3       97.36       96.20     13.72 o 
  17   4   3     2539.13     2494.05     52.43 o 
  18   4   3       11.29       12.64     10.90 o 
  19   4   3      546.54      580.05     38.67 o 
  20   4   3      858.80      844.46     30.49 o 
  21   4   3      286.58      323.87     57.81 o 
  22   4   3        1.43      -21.73     21.73 o 
  23   4   3      631.34      639.24     39.64 o 
  24   4   3      148.11      143.16     50.51 o 
  25   4   3       70.43       15.68     36.87 o 
  26   4   3       54.24       46.20     30.49 o 
   0   5   3    17077.35    16241.78    215.61 o 
   1   5   3      927.81      870.86     14.34 o 
   2   5   3     2041.06     1982.69     26.88 o 
   3   5   3     2471.37     2370.06     35.53 o 
   4   5   3     2638.27     2782.52     40.10 o 
   5   5   3      138.99      185.05      9.28 o 
   6   5   3     4197.16     4161.01     56.36 o 
   7   5   3     2322.75     2358.33     36.83 o 
   8   5   3      628.28      583.44     19.56 o 
   9   5   3     1394.18     1321.29     25.89 o 
  10   5   3     1858.80     1750.97     37.57 o 
  11   5   3      459.78      407.46     18.41 o 
  12   5   3     1571.02     1448.38     35.00 o 
  13   5   3      292.14      294.78     21.70 o 
  14   5   3     1606.45     1591.49     38.59 o 
  15   5   3      788.40      779.17     53.67 o 
  16   5   3     3256.70     3322.40     63.69 o 
  17   5   3      272.85      262.41     19.23 o 
  18   5   3     2012.68     1983.70     47.44 o 
  19   5   3      258.60      278.22     20.37 o 
  20   5   3       98.07       94.82     15.68 o 
  21   5   3       27.31       13.56     30.67 o 
  22   5   3     1129.06     1256.81     86.28 o 
  23   5   3      248.00      285.79     32.11 o 
  24   5   3      297.26      311.98     37.05 o 
  25   5   3      299.69      334.00     35.44 o 
   1   6   3     3322.85     3131.49     36.06 o 
   2   6   3      191.56      210.26      9.10 o 
   3   6   3      126.54      128.50      7.57 o 
   4   6   3      133.53      144.16      9.29 o 
   5   6   3     5487.24     5292.63     70.45 o 
   6   6   3      237.35      259.30     12.22 o 
   7   6   3     2219.67     2260.67     37.03 o 
   8   6   3      501.91      503.98     20.91 o 
   9   6   3     1075.00     1112.78     24.69 o 
  10   6   3     1130.01     1111.63     29.89 o 
  11   6   3     3455.71     3407.20     61.63 o 
  12   6   3       46.76       44.21     10.69 o 
  13   6   3     1100.52     1059.05     37.24 o 
  14   6   3      180.88      202.98     17.07 o 
  15   6   3      236.66      275.07     19.32 o 
  16   6   3      115.33      113.03     17.87 o 
  17   6   3     1609.54     1603.18     42.60 o 
  18   6   3       33.70       45.00     13.29 o 
  19   6   3        0.74      -11.19     11.19 o 
  20   6   3       20.32       41.73     14.08 o 
  21   6   3      894.54      963.16     85.53 o 
  22   6   3       45.61       10.89     20.02 o 
  23   6   3      456.89      442.42     37.65 o 
  24   6   3      193.68      165.81     30.78 o 
   0   7   3     3693.01     3528.94     78.42 o 
   1   7   3       59.21       62.08     10.87 o 
   2   7   3      140.63      132.81      8.22 o 
   3   7   3       41.87       57.83      6.93 o 
   4   7   3     3668.78     3625.12     46.75 o 
   5   7   3       42.18       65.94      9.01 o 
   6   7   3     5502.37     5441.05     73.87 o 
   7   7   3      232.99      240.26     15.39 o 
   8   7   3      320.89      320.44     17.52 o 
   9   7   3       83.35       90.77     13.58 o 
  10   7   3     3435.15     3336.33     62.73 o 
  11   7   3      173.12      229.97     17.20 o 
  12   7   3     3985.49     3835.40     71.54 o 
  13   7   3       63.83       96.69     14.25 o 
  14   7   3      173.37      176.64     17.76 o 
  15   7   3       60.67       81.87     14.58 o 
  16   7   3      941.92      937.31     32.38 o 
  17   7   3       29.80       35.99     13.99 o 
  18   7   3      239.48      246.45     21.50 o 
  19   7   3       64.41       66.34     15.70 o 
  20   7   3      422.61      385.62     34.83 o 
  21   7   3       10.55        1.62     19.64 o 
  22   7   3      531.07      506.43     38.14 o 
  23   7   3       30.86       10.37     27.63 o 
   1   8   3     1869.28     1833.09     33.56 o 
   2   8   3      622.84      599.64     18.83 o 
   3   8   3      773.83      766.87     29.87 o 
   4   8   3       60.68       56.05      9.58 o 
   5   8   3     3720.92     3633.10     55.16 o 
   6   8   3      445.10      454.73     22.68 o 
   7   8   3      769.87      767.51     25.88 o 
   8   8   3      422.17      423.07     20.72 o 
   9   8   3      526.52      492.41     22.51 o 
  10   8   3      585.99      529.51     23.82 o 
  11   8   3     1660.65     1759.75     43.23 o 
  12   8   3       67.49       90.83     20.35 o 
  13   8   3      320.08      347.05     22.47 o 
  14   8   3      202.26      215.66     22.25 o 
  15   8   3      581.19      565.78     26.97 o 
  16   8   3      226.88      241.76     23.45 o 
  17   8   3      951.06      996.84     36.58 o 
  18   8   3       43.39       42.21     15.78 o 
  19   8   3       21.39       10.11     22.22 o 
  20   8   3        2.53        1.95     46.20 o 
  21   8   3      485.96      488.48     39.55 o 
  22   8   3       52.41       91.54     26.25 o 
   0   9   3     6518.11     6213.74    173.53 o 
   1   9   3       76.81      133.19     39.11 o 
   2   9   3     1727.19     1675.52     59.92 o 
   3   9   3      288.05      331.20     16.42 o 
   4   9   3      332.18      339.53     16.96 o 
   5   9   3       81.10      103.25     11.65 o 
   6   9   3     2492.93     2538.34     45.36 o 
   7   9   3      315.66      363.61     17.94 o 
   8   9   3      284.58      338.89     21.23 o 
   9   9   3      597.46      672.21     34.87 o 
  10   9   3      732.75      760.25     29.19 o 
  11   9   3      336.34      301.52     30.50 o 
  12   9   3      479.63      523.07     48.55 o 
  13   9   3       32.11       26.78     14.70 o 
  14   9   3       65.11       63.79     18.05 o 
  15   9   3      120.96       80.05     17.01 o 
  16   9   3      911.38      968.06     36.43 o 
  17   9   3        5.95        9.96     15.32 o 
  18   9   3      401.60      385.99     27.48 o 
  19   9   3        4.53       -3.16     15.34 o 
  20   9   3       78.91       46.01     23.80 o 
   1  10   3     1540.42     1490.66     49.15 o 
   2  10   3      589.16      601.44     39.29 o 
   3  10   3       58.41       40.27     15.08 o 
   4  10   3      170.49      193.66     21.31 o 
   5  10   3      775.45      838.57     28.84 o 
   6  10   3       19.92        8.53     12.06 o 
   7  10   3      693.75      675.90     28.10 o 
   8  10   3      177.81      247.86     31.82 o 
   9  10   3       96.70      103.22     16.27 o 
  10  10   3       71.07      106.25     16.52 o 
  11  10   3      279.11      318.16     27.33 o 
  12  10   3      144.19      147.00     18.93 o 
  13  10   3        6.79       -0.66     14.30 o 
  14  10   3      130.79      149.89     20.39 o 
  15  10   3      433.05      487.40     29.24 o 
  16  10   3       18.61        9.21     16.29 o 
  17  10   3      371.35      367.41     28.10 o 
  18  10   3      100.87       71.30     21.19 o 
   0  11   3      610.07      655.12     48.05 o 
   1  11   3      179.89      180.69     22.31 o 
   2  11   3      142.27      122.34     19.93 o 
   3  11   3      962.29      950.11     82.01 o 
   4  11   3      194.50      233.90     24.91 o 
   5  11   3      501.38      542.96     33.57 o 
   6  11   3      484.45      494.08     52.93 o 
   7  11   3       28.57       34.66     23.93 o 
   8  11   3       37.01       53.91     18.48 o 
   9  11   3      203.86      171.16     23.30 o 
  10  11   3      183.53      223.36     27.59 o 
  11  11   3       31.37       18.35     19.31 o 
  12  11   3      293.46      310.10     25.42 o 
  13  11   3      388.67      370.70     27.68 o 
  14  11   3        0.70      -22.24     22.24 o 
  15  11   3      117.37      132.01     38.66 o 
   1  12   3       28.45       42.67     18.85 o 
   2  12   3      457.35      528.59     34.28 o 
   3  12   3       83.47      147.88     24.05 o 
   4  12   3      426.44      480.11     34.46 o 
   5  12   3      221.68      240.50     27.91 o 
   6  12   3       26.95       20.94     25.25 o 
   7  12   3       43.13       19.97     26.57 o 
   8  12   3      134.71      123.02     35.46 o 
   9  12   3       60.52       53.59     31.85 o 
  10  12   3       65.61       77.70     31.15 o 
  11  12   3      180.84      211.13     27.49 o 
  12  12   3       28.40       97.59     30.80 o 
   0  13   3        7.64       41.53     28.86 o 
   1  13   3       60.30       51.70     21.94 o 
   2  13   3       18.43        7.57     20.01 o 
   3  13   3      187.82      253.26     29.15 o 
   4  13   3       52.96       52.04     21.36 o 
   5  13   3       14.89       -5.37     29.92 o 
   6  13   3       56.34       68.46     33.26 o 
   4   0   4     7003.83     7130.99    167.98 o 
   6   0   4     1759.95     1611.05     36.09 o 
   8   0   4       61.05       80.25      8.62 o 
  10   0   4     3646.12     3409.45     68.42 o 
  12   0   4     2588.67     2465.55     57.99 o 
  14   0   4      552.33      564.99     19.75 o 
  16   0   4     6889.30     6840.65    103.50 o 
  18   0   4     5350.39     5464.25    110.05 o 
  20   0   4       19.77        5.09     14.21 o 
  22   0   4     2242.60     2353.36    104.54 o 
  24   0   4       68.47       70.15     21.63 o 
   1   1   4     3148.92     2981.85     56.10 o 
   2   1   4    19716.27    21311.86    336.02 o 
   3   1   4     6917.73     7716.10    129.18 o 
   4   1   4     1093.24     1142.00     18.13 o 
   5   1   4    12531.01    12630.64    166.41 o 
   6   1   4     1243.06     1367.68     25.56 o 
   7   1   4     2192.86     2095.21     44.87 o 
   8   1   4     2382.68     2487.41     42.12 o 
   9   1   4      925.20      922.83     19.03 o 
  10   1   4     1452.55     1443.77     22.99 o 
  11   1   4     4030.31     3966.27     48.96 o 
  12   1   4     1171.92     1163.79     21.17 o 
  13   1   4      924.58      912.41     18.99 o 
  14   1   4     1079.00     1075.00     21.14 o 
  15   1   4     3496.91     3563.25     47.70 o 
  16   1   4      137.99      136.50      9.90 o 
  17   1   4     7059.31     7065.96     83.36 o 
  18   1   4      392.10      414.79     16.44 o 
  19   1   4      493.88      532.81     18.44 o 
  20   1   4     1438.34     1445.38     34.45 o 
  21   1   4      962.55     1024.63     29.69 o 
  22   1   4      191.94      202.01     23.22 o 
  23   1   4     1154.12     1209.68     38.57 o 
  24   1   4       26.52        3.46     14.25 o 
  25   1   4       14.13      -15.73     18.90 o 
  26   1   4       20.36       -2.98     19.64 o 
  27   1   4      369.36      332.80     56.40 o 
   0   2   4     3501.48     3405.75     61.24 o 
   1   2   4     7829.98     8012.93     90.60 o 
   2   2   4     1668.58     1659.24     22.15 o 
   3   2   4     2557.80     2662.80     35.21 o 
   4   2   4    10762.94    11015.44    111.82 o 
   5   2   4     1637.38     1648.39     24.68 o 
   6   2   4     9550.16     9469.27    124.19 o 
   7   2   4     1796.92     1837.51     28.57 o 
   8   2   4      401.91      479.88     12.87 o 
   9   2   4     1998.62     2059.20     31.61 o 
  10   2   4     7200.41     6920.78     87.28 o 
  11   2   4      883.29      870.92     19.88 o 
  12   2   4     5856.64     5701.28     75.42 o 
  13   2   4     2078.65     2026.73     40.72 o 
  14   2   4       13.82        9.41      6.28 o 
  15   2   4      636.01      663.11     17.30 o 
  16   2   4     3773.73     3641.94     54.78 o 
  17   2   4      238.61      212.81     16.33 o 
  18   2   4      667.76      684.02     25.78 o 
  19   2   4      586.86      589.85     24.92 o 
  20   2   4      265.89      287.83     23.50 o 
  21   2   4      482.01      494.69     25.62 o 
  22   2   4     1036.88     1140.31     36.71 o 
  23   2   4       80.69       90.06     23.20 o 
  24   2   4      155.63      149.94     25.74 o 
  25   2   4       66.35      106.75     48.49 o 
  26   2   4      329.26      346.89     35.59 o 
  27   2   4        2.56      -13.50     22.20 o 
   1   3   4     5216.84     5231.94     61.81 o 
   2   3   4     4992.42     4945.67     54.36 o 
   3   3   4     3290.21     3257.38     37.36 o 
   4   3   4      840.10      842.88     11.43 o 
   5   3   4    11908.21    11684.91    135.75 o 
   6   3   4     1662.18     1645.59     26.03 o 
   7   3   4     2867.68     2761.98     49.77 o 
   8   3   4     6958.90     6801.37     99.15 o 
   9   3   4      299.64      283.17     11.20 o 
  10   3   4     1462.09     1436.59     26.08 o 
  11   3   4     5183.89     4983.38     67.05 o 
  12   3   4      828.48      796.49     19.87 o 
  13   3   4     1756.41     1691.26     37.35 o 
  14   3   4     1186.25     1201.88     31.10 o 
  15   3   4       42.78       37.30     10.14 o 
  16   3   4       46.22       13.36      9.79 o 
  17   3   4      540.38      527.56     22.83 o 
  18   3   4      102.55      115.51     14.81 o 
  19   3   4       26.72       35.43     17.27 o 
  20   3   4      309.28      304.45     21.11 o 
  21   3   4      458.98      455.28     32.98 o 
  22   3   4        1.96      -16.71     16.71 o 
  23   3   4      328.22      292.98     31.29 o 
  24   3   4      259.33      275.91     31.40 o 
  25   3   4      159.72      154.72     29.87 o 
  26   3   4       51.53       43.69     24.42 o 
   0   4   4     6992.91     7130.97    117.17 o 
   1   4   4     1478.47     1429.97     20.05 o 
   2   4   4      394.93      428.85     14.89 o 
   3   4   4     3722.55     3539.16     41.19 o 
   4   4   4     1391.98     1372.95     23.35 o 
   5   4   4      162.34      187.62      8.73 o 
   6   4   4     2176.35     2174.53     33.11 o 
   7   4   4     7193.10     7246.31     89.38 o 
   8   4   4     2888.90     2935.01     42.65 o 
   9   4   4     6119.21     5783.41     89.21 o 
  10   4   4     1253.63     1130.98     28.13 o 
  11   4   4        0.91        1.29      7.06 o 
  12   4   4      795.59      805.27     25.07 o 
  13   4   4     1700.61     1732.05     38.88 o 
  14   4   4      185.29      184.55     19.20 o 
  15   4   4     1655.29     1627.42     39.33 o 
  16   4   4      238.12      279.31     23.48 o 
  17   4   4       85.47       94.25     13.76 o 
  18   4   4      113.32      141.69     38.15 o 
  19   4   4      655.86      649.22     27.29 o 
  20   4   4       62.73       42.66     13.35 o 
  21   4   4      106.25       85.30     21.21 o 
  22   4   4      136.71      173.09     25.98 o 
  23   4   4      812.01      870.96     45.27 o 
  24   4   4        9.75      -19.51     19.51 o 
  25   4   4      725.58      702.61     45.19 o 
  26   4   4      217.26      218.88     33.16 o 
   1   5   4     9621.65     9701.28    100.93 o 
   2   5   4     3433.46     3246.98     39.54 o 
   3   5   4      535.27      577.79     14.03 o 
   4   5   4     1534.74     1521.37     61.16 o 
   5   5   4     1078.82     1132.79     22.21 o 
   6   5   4     1690.21     1707.21     29.63 o 
   7   5   4     1287.91     1319.75     25.30 o 
   8   5   4     9162.34     9029.16    117.36 o 
   9   5   4      345.81      365.32     20.96 o 
  10   5   4     2135.32     2042.18     42.86 o 
  11   5   4       12.44        6.02     10.24 o 
  12   5   4     1940.10     1860.06     69.63 o 
  13   5   4       80.93       80.81     11.80 o 
  14   5   4     3033.18     2892.56     57.51 o 
  15   5   4      223.59      269.32     18.36 o 
  16   5   4      432.75      432.87     22.57 o 
  17   5   4     1046.41     1106.91     34.06 o 
  18   5   4      961.26     1006.75     36.09 o 
  19   5   4       13.51       -3.45     11.60 o 
  20   5   4     1096.92     1047.13     45.71 o 
  21   5   4      137.56      132.79     18.06 o 
  22   5   4       32.01       21.14     37.18 o 
  23   5   4       69.56       46.52     29.48 o 
  24   5   4      754.94      731.68     45.93 o 
  25   5   4        1.87       12.78     23.93 o 
   0   6   4     3978.93     3892.81     63.73 o 
   1   6   4     1254.31     1247.77     19.05 o 
   2   6   4     1460.40     1425.66     20.67 o 
   3   6   4     6309.77     5921.56     77.09 o 
   4   6   4      423.70      408.38     14.31 o 
   5   6   4     1054.64     1028.78     22.29 o 
   6   6   4      464.02      497.87     16.03 o 
   7   6   4     2501.50     2571.79     40.85 o 
   8   6   4       11.35        6.03      7.41 o 
   9   6   4     1478.03     1510.89     35.38 o 
  10   6   4        3.00        0.48      9.22 o 
  11   6   4      641.97      551.76     22.40 o 
  12   6   4      164.20      187.75     15.62 o 
  13   6   4     2381.11     2360.34     50.09 o 
  14   6   4       89.37       95.12     13.90 o 
  15   6   4     1111.81     1187.65     34.79 o 
  16   6   4      798.60      793.03     29.68 o 
  17   6   4      216.62      225.59     19.49 o 
  18   6   4       88.72       90.53     15.43 o 
  19   6   4     1723.41     1787.00     47.13 o 
  20   6   4       53.79       54.13     15.39 o 
  21   6   4      652.44      617.18     29.97 o 
  22   6   4       57.13       23.27     22.75 o 
  23   6   4       50.83       34.83     23.70 o 
  24   6   4        5.26        6.10     21.82 o 
   1   7   4      117.10      129.09      7.28 o 
   2   7   4     3786.73     3670.36     46.84 o 
   3   7   4       97.66       84.29      7.85 o 
   4   7   4     4564.85     4461.61     55.19 o 
   5   7   4      141.78      155.25     11.25 o 
   6   7   4      207.04      223.63     18.59 o 
   7   7   4      129.71      124.48     12.82 o 
   8   7   4      569.93      609.70     22.52 o 
   9   7   4      604.52      533.22     21.90 o 
  10   7   4      273.58      269.18     17.70 o 
  11   7   4      435.38      383.80     20.74 o 
  12   7   4      154.54      134.62     15.49 o 
  13   7   4       58.79       44.97     14.10 o 
  14   7   4     2154.52     2046.19     75.98 o 
  15   7   4       41.27       38.22     13.03 o 
  16   7   4      139.58      148.94     17.52 o 
  17   7   4        0.18       -7.14     11.95 o 
  18   7   4     1595.54     1632.76     45.20 o 
  19   7   4       39.05       54.99     19.16 o 
  20   7   4     1001.92     1067.29     37.94 o 
  21   7   4        8.42       -0.61     21.16 o 
  22   7   4       97.20       33.24     23.67 o 
  23   7   4        6.64       -5.70     22.28 o 
   0   8   4     1928.88     1926.98     74.23 o 
   1   8   4     1296.51     1275.25     24.03 o 
   2   8   4     1058.57     1006.18     21.29 o 
   3   8   4     4861.05     4753.98     69.65 o 
   4   8   4      141.77      164.76     12.40 o 
   5   8   4      804.53      804.19     22.60 o 
   6   8   4      551.92      521.80     22.00 o 
   7   8   4      416.98      497.62     21.91 o 
   8   8   4      128.59      139.07     14.85 o 
   9   8   4     1833.32     1912.00     43.98 o 
  10   8   4       21.65       32.99     11.30 o 
  11   8   4      233.38      240.53     19.53 o 
  12   8   4       27.28       33.01     12.37 o 
  13   8   4     1213.19     1233.72     37.21 o 
  14   8   4      114.99      144.26     17.20 o 
  15   8   4      722.49      705.74     38.20 o 
  16   8   4      248.86      280.14     24.05 o 
  17   8   4      294.57      366.52     34.35 o 
  18   8   4      170.01      177.95     20.72 o 
  19   8   4      824.85      801.52     47.05 o 
  20   8   4        4.97       -5.31     19.52 o 
  21   8   4      290.73      298.22     34.32 o 
   1   9   4      238.21      245.87     21.65 o 
   2   9   4     1386.95     1354.89     29.89 o 
   3   9   4       30.69       12.26     12.35 o 
   4   9   4     1444.72     1437.85     31.18 o 
   5   9   4      238.76      248.80     15.18 o 
   6   9   4       70.65       78.75     11.89 o 
   7   9   4      377.72      415.84     22.13 o 
   8   9   4     2362.57     2325.73     51.11 o 
   9   9   4       19.23       43.97     13.30 o 
  10   9   4     1411.14     1399.07     44.42 o 
  11   9   4      187.05      164.19     17.74 o 
  12   9   4      105.05      101.58     19.74 o 
  13   9   4       48.03       19.81     15.85 o 
  14   9   4      838.42      912.52     34.51 o 
  15   9   4      162.67      173.27     31.92 o 
  16   9   4       79.32       84.91     18.52 o 
  17   9   4      134.46      185.97     22.00 o 
  18   9   4      163.70      206.12     23.29 o 
  19   9   4       29.18       18.58     16.59 o 
  20   9   4      224.56      141.67     51.83 o 
   0  10   4      318.48      366.23     37.13 o 
   1  10   4      137.84      142.63     19.34 o 
   2  10   4      125.88      111.67     18.17 o 
   3  10   4      543.11      526.25     52.93 o 
   4  10   4      190.59      250.95     23.33 o 
   5  10   4       47.30       44.56     15.01 o 
   6  10   4      642.92      658.98     23.40 o 
   7  10   4      875.83      823.60     35.97 o 
   8  10   4       72.03       61.75     14.56 o 
   9  10   4     1226.93     1285.03     38.54 o 
  10  10   4      166.62      173.34     18.86 o 
  11  10   4       86.48       84.80     16.47 o 
  12  10   4      161.13      170.55     19.84 o 
  13  10   4       98.98      103.98     17.97 o 
  14  10   4       18.74       19.22     15.43 o 
  15  10   4      197.73      221.54     23.18 o 
  16  10   4       63.00       30.05     35.08 o 
  17  10   4        4.96       -8.13     16.27 o 
   1  11   4      130.00      120.07     19.37 o 
   2  11   4      194.96      186.77     22.72 o 
   3  11   4       58.67       49.07     17.51 o 
   4  11   4      382.28      387.15     29.61 o 
   5  11   4      822.97      921.69     40.87 o 
   6  11   4        1.34        6.64     15.10 o 
   7  11   4      454.67      475.98     30.97 o 
   8  11   4      464.73      490.14     31.56 o 
   9  11   4      210.39      230.76     25.32 o 
  10  11   4      128.57      150.92     22.67 o 
  11  11   4      447.79      502.57     28.70 o 
  12  11   4      107.06      112.49     19.64 o 
  13  11   4      100.13      118.68     20.50 o 
  14  11   4      185.39      205.56     33.04 o 
  15  11   4       29.30       11.03     17.86 o 
   0  12   4      449.29      430.12     45.67 o 
   1  12   4       89.90      103.74     21.11 o 
   2  12   4       34.80       38.60     17.85 o 
   3  12   4      380.03      478.23     33.62 o 
   4  12   4      345.75      399.07     41.05 o 
   5  12   4      119.83      108.32     31.68 o 
   6  12   4      579.44      647.38     54.20 o 
   7  12   4       59.36       42.68     28.42 o 
   8  12   4       18.74      -23.49     23.49 o 
   9  12   4       55.34       36.91     19.79 o 
  10  12   4      320.36      313.20     31.48 o 
  11  12   4       28.82       42.85     30.45 o 
   1  13   4      236.94      257.34     30.14 o 
   2  13   4       47.64       41.95     20.71 o 
   3  13   4        0.59       22.97     19.19 o 
   4  13   4       15.86        8.45     26.49 o 
   4   0   5    10718.84    10967.12    247.18 o 
   6   0   5     1574.85     1620.01     56.05 o 
   8   0   5    22203.67    21015.09    340.80 o 
  10   0   5     9166.66     9013.26    157.26 o 
  12   0   5     1900.12     1918.58     46.84 o 
  14   0   5     3310.91     3236.36     70.37 o 
  16   0   5      995.06      982.55     28.82 o 
  18   0   5      610.28      626.87     24.55 o 
  20   0   5      773.98      761.27     36.50 o 
  22   0   5      250.28      241.22     26.23 o 
  24   0   5     1167.39     1347.11     68.20 o 
  26   0   5      755.44      784.82     57.99 o 
   0   1   5     3509.28     3656.97     95.03 o 
   1   1   5     4778.34     5314.23     90.83 o 
   2   1   5     1371.02     1301.14     53.59 o 
   3   1   5    13142.32    13471.95    369.62 o 
   4   1   5     3347.80     3511.89     45.13 o 
   5   1   5     1791.16     1886.96     27.74 o 
   6   1   5      429.12      400.10     13.13 o 
   7   1   5     6813.70     6785.22     96.21 o 
   8   1   5       24.65       34.58      7.59 o 
   9   1   5     6498.36     6195.47     90.88 o 
  10   1   5     2449.53     2497.49     38.70 o 
  11   1   5      455.45      450.00     12.74 o 
  12   1   5     1297.21     1241.49     22.52 o 
  13   1   5     4376.39     4345.91     55.08 o 
  14   1   5      257.25      253.64     11.66 o 
  15   1   5     1911.23     1937.40     31.84 o 
  16   1   5        8.44       -5.26      6.87 o 
  17   1   5      293.43      321.36     14.65 o 
  18   1   5       65.21       70.38      9.97 o 
  19   1   5     2657.66     2661.31     48.37 o 
  20   1   5      123.94      115.96     14.57 o 
  21   1   5      463.71      515.38     26.09 o 
  22   1   5       87.23       73.97     16.62 o 
  23   1   5      518.10      488.65     27.74 o 
  24   1   5       12.62       15.76     15.22 o 
  25   1   5      941.56     1004.32     38.26 o 
  26   1   5       64.55       69.18     34.36 o 
   1   2   5     3835.20     3926.59     47.83 o 
   2   2   5    14865.81    14989.32    166.13 o 
   3   2   5     1336.11     1427.97     18.97 o 
   4   2   5    17752.24    17612.76    199.47 o 
   5   2   5     2908.48     2941.74     35.71 o 
   6   2   5     1472.97     1436.48     27.89 o 
   7   2   5     2337.40     2293.47     34.36 o 
   8   2   5     7701.52     7498.32     93.07 o 
   9   2   5      282.66      266.80     10.96 o 
  10   2   5     1744.26     1767.08     30.55 o 
  11   2   5     3360.83     3344.15     48.73 o 
  12   2   5     1328.61     1263.32     26.03 o 
  13   2   5     1902.10     1778.79     38.35 o 
  14   2   5     5136.25     4876.59     68.55 o 
  15   2   5       98.91       80.34     11.28 o 
  16   2   5      859.83      838.00     22.75 o 
  17   2   5      713.61      683.55     21.49 o 
  18   2   5     1808.65     1753.60     35.46 o 
  19   2   5      278.09      293.21     27.85 o 
  20   2   5     2259.42     2300.23     92.22 o 
  21   2   5      106.34      147.75     18.11 o 
  22   2   5       96.70       94.92     34.59 o 
  23   2   5       19.90        4.35     13.71 o 
  24   2   5      433.17      361.57     34.44 o 
  25   2   5       60.09       32.60     22.69 o 
  26   2   5      216.31      284.89     34.33 o 
   0   3   5     2926.04     2796.04     51.00 o 
   1   3   5     2002.17     2033.59     27.74 o 
   2   3   5       90.74       95.78      5.52 o 
   3   3   5     8249.37     8162.12     84.91 o 
   4   3   5     2282.47     2108.01     26.24 o 
   5   3   5     8252.73     8393.38     99.16 o 
   6   3   5      369.57      379.65     25.76 o 
   7   3   5      815.16      777.74     16.22 o 
   8   3   5      723.97      797.87     38.35 o 
   9   3   5     3482.08     3473.88     56.70 o 
  10   3   5      446.82      473.74     23.95 o 
  11   3   5       78.96       85.79      8.39 o 
  12   3   5     1803.09     1822.41     38.91 o 
  13   3   5     3058.95     2886.00     53.52 o 
  14   3   5      237.30      237.46     19.57 o 
  15   3   5      822.62      779.09     26.19 o 
  16   3   5     2282.50     2210.65     40.61 o 
  17   3   5      282.66      258.45     25.97 o 
  18   3   5      980.01      916.64     30.47 o 
  19   3   5     1406.91     1434.71     39.10 o 
  20   3   5       16.17       -6.68     11.02 o 
  21   3   5      993.53     1012.93     33.81 o 
  22   3   5      199.74      217.85     28.09 o 
  23   3   5       11.24       10.90     20.18 o 
  24   3   5      234.38      215.44     29.96 o 
  25   3   5      240.27      252.84     42.06 o 
  26   3   5       85.51       64.99     28.03 o 
   1   4   5     8202.99     7944.45     83.23 o 
   2   4   5     4469.00     4280.77     48.23 o 
   3   4   5     1595.22     1666.31     23.06 o 
   4   4   5      423.23      378.31     11.86 o 
   5   4   5     2858.09     2716.13     39.68 o 
   6   4   5      267.77      307.03     11.33 o 
   7   4   5     2199.65     2262.74     35.14 o 
   8   4   5     2268.33     2245.43     42.14 o 
   9   4   5      460.90      440.16     17.51 o 
  10   4   5     1080.26     1139.21     84.81 o 
  11   4   5     2719.78     2812.60     52.21 o 
  12   4   5      815.47      749.61     24.19 o 
  13   4   5      233.34      238.15     16.04 o 
  14   4   5     2335.62     2180.62     46.38 o 
  15   4   5     1954.93     1867.55     42.90 o 
  16   4   5      190.54      204.50     16.83 o 
  17   4   5     2835.22     2783.97     57.97 o 
  18   4   5      187.92      196.83     18.04 o 
  19   4   5      489.97      472.33     24.34 o 
  20   4   5      908.52      921.05     44.22 o 
  21   4   5      272.70      287.25     29.00 o 
  22   4   5        6.83      -19.40     19.40 o 
  23   4   5      606.76      653.98     41.74 o 
  24   4   5      252.84      282.77     45.76 o 
  25   4   5        7.05      -16.32     24.24 o 
   0   5   5     9413.84     9245.92    126.85 o 
   1   5   5     1766.85     1781.84     25.20 o 
   2   5   5     1180.74     1143.29     18.75 o 
   3   5   5      965.26      974.79     20.12 o 
   4   5   5     2728.57     2797.08     41.29 o 
   5   5   5      466.12      482.12     14.42 o 
   6   5   5     4964.54     4890.05     65.38 o 
   7   5   5     1343.17     1340.22     25.90 o 
   8   5   5      907.32      881.01     24.95 o 
   9   5   5      555.01      541.51     20.30 o 
  10   5   5     1231.92     1249.80     31.77 o 
  11   5   5      289.75      267.15     16.27 o 
  12   5   5     1331.96     1398.00     80.78 o 
  13   5   5      605.98      568.43     22.79 o 
  14   5   5      225.58      223.91     16.98 o 
  15   5   5     1476.97     1444.48     38.32 o 
  16   5   5     1852.07     1802.55     44.42 o 
  17   5   5      121.71      107.93     20.69 o 
  18   5   5      987.82      978.42     33.21 o 
  19   5   5      238.52      249.85     26.89 o 
  20   5   5       58.14       64.78     14.81 o 
  21   5   5       51.55       42.04     14.97 o 
  22   5   5      855.23      947.85     47.06 o 
  23   5   5      365.54      427.08     53.94 o 
  24   5   5       62.01       77.40     27.61 o 
  25   5   5      310.42      310.09     63.27 o 
   1   6   5     1313.54     1260.00     19.27 o 
   2   6   5      419.75      432.80     12.08 o 
   3   6   5      343.12      366.78     11.24 o 
   4   6   5        3.38       13.06      5.96 o 
   5   6   5     5891.67     5864.30     77.50 o 
   6   6   5      436.44      434.79     15.44 o 
   7   6   5     3423.06     3429.42     51.03 o 
   8   6   5      705.09      703.30     23.39 o 
   9   6   5      376.15      358.46     17.86 o 
  10   6   5      649.33      598.10     22.70 o 
  11   6   5     1602.92     1629.54     38.97 o 
  12   6   5      188.44      207.06     24.54 o 
  13   6   5      784.25      883.12     65.73 o 
  14   6   5      537.94      519.26     23.79 o 
  15   6   5      424.02      417.80     23.44 o 
  16   6   5       51.40       39.83     12.98 o 
  17   6   5     1214.59     1212.68     38.38 o 
  18   6   5      155.64      155.16     18.06 o 
  19   6   5       12.69       17.54     13.39 o 
  20   6   5       12.10        0.45     13.01 o 
  21   6   5      520.56      522.69     39.31 o 
  22   6   5      114.55      157.14     28.49 o 
  23   6   5      340.63      346.21     37.06 o 
  24   6   5      183.81      149.06     38.28 o 
   0   7   5      346.58      359.11     18.17 o 
   1   7   5       21.94       16.41      4.91 o 
   2   7   5      183.23      185.17      8.54 o 
   3   7   5       28.17       40.72      6.57 o 
   4   7   5     2403.14     2362.65     39.27 o 
   5   7   5       24.14       24.32      9.17 o 
   6   7   5     4403.19     4235.73     71.41 o 
   7   7   5      285.06      292.64     17.20 o 
   8   7   5        7.65       -4.04     14.58 o 
   9   7   5      382.56      340.48     18.72 o 
  10   7   5     1303.45     1326.55     35.26 o 
  11   7   5      132.56      154.91     24.07 o 
  12   7   5     1371.08     1337.89     37.05 o 
  13   7   5      407.46      410.04     29.49 o 
  14   7   5      175.86      223.73     18.86 o 
  15   7   5       34.17        9.74     13.86 o 
  16   7   5      794.93      789.24     30.65 o 
  17   7   5       83.16       49.99     15.12 o 
  18   7   5      176.12      192.78     25.76 o 
  19   7   5       80.34       55.25     16.03 o 
  20   7   5      193.55      179.47     35.35 o 
  21   7   5        6.91       -5.97     20.25 o 
  22   7   5      448.39      417.71     37.95 o 
   1   8   5     2321.90     2353.58     31.91 o 
   2   8   5      113.50      109.46      9.48 o 
   3   8   5      257.31      241.55     11.97 o 
   4   8   5      132.86      151.28     13.31 o 
   5   8   5     4001.90     3925.19     68.10 o 
   6   8   5       94.21      105.26     12.87 o 
   7   8   5     1629.08     1644.07     39.34 o 
   8   8   5      996.26      959.93     30.12 o 
   9   8   5      264.32      289.28     19.17 o 
  10   8   5      470.69      448.77     35.67 o 
  11   8   5     1131.48     1176.61     35.11 o 
  12   8   5       13.64       13.44     11.81 o 
  13   8   5      283.20      295.66     38.70 o 
  14   8   5       31.14       30.05     13.40 o 
  15   8   5      317.11      311.19     22.99 o 
  16   8   5        7.46       -5.93     15.07 o 
  17   8   5      680.79      714.60     32.00 o 
  18   8   5       43.87       36.40     17.26 o 
  19   8   5       49.02       32.31     16.26 o 
  20   8   5       46.00       20.78     25.29 o 
  21   8   5      313.35      374.59     53.50 o 
   0   9   5     1223.78     1165.49     56.14 o 
   1   9   5      170.70      179.35     12.80 o 
   2   9   5      321.55      340.94     15.74 o 
   3   9   5       80.03       84.93     10.46 o 
   4   9   5      353.50      362.11     16.97 o 
   5   9   5      434.87      426.90     18.23 o 
   6   9   5     1376.84     1339.60     40.26 o 
   7   9   5      279.34      312.23     25.31 o 
   8   9   5       71.35       67.48     14.01 o 
   9   9   5      350.47      347.31     22.48 o 
  10   9   5      534.33      527.77     25.52 o 
  11   9   5      129.89      122.60     16.67 o 
  12   9   5      149.35      160.79     25.06 o 
  13   9   5       93.44      110.15     17.07 o 
  14   9   5      259.31      301.31     37.50 o 
  15   9   5      130.29      135.88     19.39 o 
  16   9   5     1008.79     1058.01     43.36 o 
  17   9   5        1.73       -1.38     15.33 o 
  18   9   5      497.89      520.58     30.59 o 
  19   9   5        0.90       15.00     17.78 o 
   1  10   5     1067.58      983.72     61.46 o 
   2  10   5      742.52      673.80     37.27 o 
   3  10   5       33.84       28.07     11.22 o 
   4  10   5      391.71      425.20     18.99 o 
   5  10   5      543.71      577.05     23.13 o 
   6  10   5       47.98       42.56     13.17 o 
   7  10   5      464.06      472.67     31.89 o 
   8  10   5      111.76      123.94     17.23 o 
   9  10   5        3.80        9.08     12.93 o 
  10  10   5       93.55       94.71     16.81 o 
  11  10   5      346.24      420.64     25.95 o 
  12  10   5      123.19      148.11     18.91 o 
  13  10   5        5.49      -10.79     23.26 o 
  14  10   5      258.51      264.72     29.77 o 
  15  10   5      518.30      506.59     30.28 o 
  16  10   5        3.65      -16.17     16.17 o 
  17  10   5      428.39      453.40     30.69 o 
   0  11   5      211.05      219.90     32.91 o 
   1  11   5       33.09        7.51     14.61 o 
   2  11   5       39.97       45.67     16.33 o 
   3  11   5      427.38      425.45     29.21 o 
   4  11   5      107.73      114.76     20.93 o 
   5  11   5      295.70      314.06     33.44 o 
   6  11   5      131.69      153.09     21.98 o 
   7  11   5       81.05       80.26     29.79 o 
   8  11   5        2.40      -11.91     14.57 o 
   9  11   5      104.17       99.24     23.83 o 
  10  11   5      177.22      212.54     26.95 o 
  11  11   5      109.64      148.68     37.12 o 
  12  11   5      133.06      153.09     21.23 o 
  13  11   5      374.57      417.21     29.43 o 
  14  11   5        6.08       -1.11     16.54 o 
   1  12   5        2.00       11.89     15.70 o 
   2  12   5      200.45      187.96     29.26 o 
   3  12   5       85.30      132.91     22.99 o 
   4  12   5      385.30      354.88     44.26 o 
   5  12   5      105.80       80.08     30.97 o 
   6  12   5        0.02       10.03     24.11 o 
   7  12   5       31.19       48.49     28.86 o 
   8  12   5      285.31      286.55     28.69 o 
   9  12   5       38.47       -3.67     18.13 o 
  10  12   5       36.41       40.68     21.66 o 
   0  13   5       21.70        9.94     29.83 o 
   1  13   5       53.04       29.09     21.79 o 
   6   0   6    18274.27    18443.04    300.01 o 
   8   0   6     2088.62     2168.74     49.06 o 
  10   0   6     2827.69     2768.65     77.74 o 
  12   0   6      425.84      376.84     19.95 o 
  14   0   6     2960.80     2865.99     85.22 o 
  16   0   6     7521.77     7514.46    113.74 o 
  18   0   6     4218.85     4239.73     75.02 o 
  20   0   6      197.81      217.01     18.18 o 
  22   0   6     1386.36     1419.16     52.02 o 
  24   0   6      691.43      664.45     53.06 o 
  26   0   6      164.70      197.72     39.25 o 
   1   1   6     4486.38     4524.77     81.50 o 
   2   1   6     7134.46     7564.77    130.02 o 
   3   1   6      133.20      149.24     15.14 o 
   4   1   6      125.47      127.33      9.09 o 
   5   1   6     7049.71     7151.89     86.54 o 
   6   1   6      831.06      931.67     23.42 o 
   7   1   6     6282.26     6135.43     90.31 o 
   8   1   6     3138.53     3116.74     52.48 o 
   9   1   6     1281.79     1299.91     28.61 o 
  10   1   6     1041.60     1012.83     22.13 o 
  11   1   6     3437.17     3439.06     52.91 o 
  12   1   6      258.86      261.92     11.17 o 
  13   1   6        5.37       -0.56      5.58 o 
  14   1   6     1098.93     1102.28     22.93 o 
  15   1   6     5590.64     5467.92     67.91 o 
  16   1   6       78.23       84.03      9.79 o 
  17   1   6     4515.00     4579.00     60.51 o 
  18   1   6      387.09      411.05     30.29 o 
  19   1   6       80.61       90.59     11.24 o 
  20   1   6      345.48      313.04     18.64 o 
  21   1   6      950.99      938.46     33.52 o 
  22   1   6       30.20       22.89     14.45 o 
  23   1   6     1379.93     1429.79     43.06 o 
  24   1   6       11.36      -16.40     23.58 o 
  25   1   6      103.31       90.53     19.48 o 
  26   1   6       12.56       -9.46     18.95 o 
   0   2   6     1726.98     1610.39     50.24 o 
   1   2   6      267.47      218.64     12.67 o 
   3   2   6    10325.08    10327.84    175.52 o 
   4   2   6     4811.54     4756.00     70.44 o 
   5   2   6     5599.60     5814.70     64.60 o 
   6   2   6    15086.94    14691.39    151.24 o 
   7   2   6      307.16      364.69     10.10 o 
   8   2   6        2.47       10.94      4.99 o 
   9   2   6      217.54      228.72     18.34 o 
  10   2   6     6344.13     6205.47     80.89 o 
  11   2   6      346.21      305.66     18.88 o 
  12   2   6     6906.17     6670.42    101.29 o 
  13   2   6      596.75      662.54     33.34 o 
  14   2   6       24.07       21.44      7.03 o 
  15   2   6      256.57      276.97     14.81 o 
  16   2   6     1821.98     1802.87     35.42 o 
  17   2   6      227.68      271.21     27.06 o 
  18   2   6     1010.32     1026.33     32.41 o 
  19   2   6      802.12      876.76     53.01 o 
  20   2   6      154.84      158.02     17.13 o 
  21   2   6      202.96      217.65     16.76 o 
  22   2   6     1034.31     1045.71     36.50 o 
  23   2   6       58.83       53.91     17.21 o 
  24   2   6      282.17      263.92     24.48 o 
  25   2   6       67.98       34.44     18.14 o 
  26   2   6      636.01      599.91     45.16 o 
   1   3   6      808.60      806.29     17.64 o 
   2   3   6     1549.76     1426.03     22.65 o 
   3   3   6     1503.16     1530.27     21.38 o 
   4   3   6     3399.61     3326.71     39.12 o 
   5   3   6     9258.38     9070.68     96.59 o 
   6   3   6      428.43      433.47     16.89 o 
   7   3   6     6897.59     6785.33     74.52 o 
   8   3   6     1520.05     1469.48     26.11 o 
   9   3   6      573.06      567.10     15.82 o 
  10   3   6      269.41      242.81     11.82 o 
  11   3   6     5898.06     5796.63    160.69 o 
  12   3   6       88.21       88.20     11.31 o 
  13   3   6      838.25      785.66     25.60 o 
  14   3   6     1032.69      977.77     28.92 o 
  15   3   6      497.54      520.85     22.30 o 
  16   3   6      158.82      147.83     12.60 o 
  17   3   6      152.92      163.18     13.63 o 
  18   3   6      448.79      431.02     18.95 o 
  19   3   6        9.20        0.75     11.03 o 
  20   3   6      572.94      563.06     26.21 o 
  21   3   6      590.47      605.31     28.08 o 
  22   3   6       51.58        6.55     30.01 o 
  23   3   6      546.36      545.36     35.31 o 
  24   3   6      471.35      461.98     55.74 o 
  25   3   6      110.39       67.97     27.10 o 
   0   4   6     6093.25     6137.36    105.57 o 
   1   4   6      977.78     1038.81     33.37 o 
   2   4   6      528.55      547.96     11.92 o 
   3   4   6     2649.73     2564.80     32.58 o 
   4   4   6     1790.08     1813.31     27.64 o 
   5   4   6      342.21      322.33     18.55 o 
   6   4   6     5517.65     5527.37     72.06 o 
   7   4   6     3880.12     3782.21     52.88 o 
   8   4   6      322.97      311.40     15.41 o 
   9   4   6     2194.77     2052.96     42.18 o 
  10   4   6     2820.42     2733.02     51.09 o 
  11   4   6      517.82      498.90     21.67 o 
  12   4   6     1957.33     1855.54     41.48 o 
  13   4   6     1043.05      996.76     35.85 o 
  14   4   6      111.68      135.78     16.72 o 
  15   4   6     1948.96     1858.57     43.73 o 
  16   4   6      359.59      370.44     21.48 o 
  17   4   6       71.58       80.94     20.20 o 
  18   4   6      408.15      391.76     22.27 o 
  19   4   6      497.95      473.98     24.80 o 
  20   4   6        6.71        9.73     12.46 o 
  21   4   6       10.10       -3.14     12.49 o 
  22   4   6      400.35      352.23     34.35 o 
  23   4   6      671.53      677.44     43.01 o 
  24   4   6       25.24        4.15     33.97 o 
  25   4   6      831.26      940.15     51.61 o 
   1   5   6     5278.08     5318.44     60.60 o 
   2   5   6     2536.24     2426.35     32.08 o 
   3   5   6      904.13      906.03     16.64 o 
   4   5   6      264.48      252.33     11.16 o 
   5   5   6      680.46      729.85     18.18 o 
   6   5   6     1375.04     1387.25     26.43 o 
   7   5   6      574.64      598.94     24.55 o 
   8   5   6     4971.97     4792.08     78.20 o 
   9   5   6       27.19       19.98      9.42 o 
  10   5   6     1838.28     1689.69     38.53 o 
  11   5   6      623.56      585.45     22.77 o 
  12   5   6      633.73      640.96     24.31 o 
  13   5   6      127.49      121.80     18.34 o 
  14   5   6     1911.74     1845.17     44.37 o 
  15   5   6      363.33      391.49     21.76 o 
  16   5   6      149.23      131.70     15.95 o 
  17   5   6      586.58      557.41     33.81 o 
  18   5   6      352.94      345.52     22.89 o 
  19   5   6       97.83       65.99     15.55 o 
  20   5   6      365.60      399.78     25.38 o 
  21   5   6      219.55      231.68     22.01 o 
  22   5   6       30.25       -5.58     33.48 o 
  23   5   6       77.32       68.59     25.46 o 
  24   5   6      532.71      556.93     44.14 o 
   0   6   6     3666.63     3578.50     57.52 o 
   1   6   6     1154.03     1187.41     18.89 o 
   2   6   6      913.86      859.46     17.22 o 
   3   6   6     3352.13     3209.83     47.32 o 
   4   6   6      218.84      210.24     13.14 o 
   5   6   6      680.20      699.58     22.18 o 
   6   6   6      145.64      154.49     10.67 o 
   7   6   6     1763.98     1796.55     39.29 o 
   8   6   6      245.44      243.13     15.95 o 
   9   6   6     1696.19     1729.71     39.53 o 
  10   6   6       24.11        8.26      8.68 o 
  11   6   6      210.55      164.73     15.18 o 
  12   6   6      335.30      331.40     19.89 o 
  13   6   6     1644.94     1663.76     41.56 o 
  14   6   6       30.53       39.69     12.58 o 
  15   6   6      726.12      781.74     41.71 o 
  16   6   6      364.73      374.00     22.96 o 
  17   6   6       77.98       71.55     15.39 o 
  18   6   6      287.03      298.90     63.86 o 
  19   6   6     1764.11     1795.21     48.84 o 
  20   6   6       11.68       23.93     14.63 o 
  21   6   6      671.28      661.13     41.98 o 
  22   6   6       24.88       25.00     23.51 o 
  23   6   6       25.81       29.13     24.07 o 
   1   7   6       71.71       68.40      6.66 o 
   2   7   6     4246.68     4099.99     51.78 o 
   3   7   6      161.59      160.87     11.21 o 
   4   7   6     1716.39     1665.88     36.75 o 
   5   7   6       23.77       19.87      9.54 o 
   6   7   6       68.46       47.59     11.09 o 
   7   7   6      105.32      120.18     13.41 o 
   8   7   6      382.61      382.52     23.98 o 
   9   7   6      140.23      151.99     15.02 o 
  10   7   6       39.28       33.99     11.41 o 
  11   7   6      228.10      202.31     17.61 o 
  12   7   6      304.52      339.31     30.26 o 
  13   7   6       65.91       76.60     15.38 o 
  14   7   6     1763.50     1798.52     45.97 o 
  15   7   6       36.38       38.30     13.99 o 
  16   7   6      238.05      202.87     24.63 o 
  17   7   6       13.65      -12.69     12.69 o 
  18   7   6     1193.19     1211.22     40.31 o 
  19   7   6       30.75       46.90     16.34 o 
  20   7   6     1312.30     1346.29     43.87 o 
  21   7   6       10.53       -7.57     20.21 o 
  22   7   6      100.83       46.54     25.91 o 
   0   8   6      329.38      334.74     17.34 o 
   1   8   6     1477.57     1474.19     26.81 o 
   2   8   6      328.40      389.78     14.56 o 
   3   8   6     2566.99     2480.96     37.56 o 
   4   8   6      124.04      117.08      9.99 o 
   5   8   6      345.97      334.49     18.94 o 
   6   8   6      318.55      316.59     18.90 o 
   7   8   6      237.30      236.19     17.53 o 
   8   8   6      159.81      174.69     17.06 o 
   9   8   6     1354.19     1335.70     36.91 o 
  10   8   6      184.10      170.31     17.41 o 
  11   8   6      184.57      145.31     17.28 o 
  12   8   6       80.64       68.59     14.16 o 
  13   8   6      969.52     1010.81     34.27 o 
  14   8   6      181.32      213.49     20.17 o 
  15   8   6      587.31      583.73     40.91 o 
  16   8   6      214.58      197.34     20.64 o 
  17   8   6       59.08       59.40     16.51 o 
  18   8   6        9.68        0.36     14.51 o 
  19   8   6      512.21      571.83     31.57 o 
  20   8   6       14.64        9.20     15.84 o 
   1   9   6      503.32      484.90     18.29 o 
   2   9   6      527.33      550.54     19.30 o 
   3   9   6        9.00       -6.92      6.92 o 
   4   9   6      237.98      277.20     15.45 o 
   5   9   6      168.04      180.70     13.84 o 
   6   9   6      354.56      365.36     21.17 o 
   7   9   6      134.25      145.45     16.39 o 
   8   9   6     2242.36     2226.49     50.75 o 
   9   9   6       45.00       40.23     21.72 o 
  10   9   6      616.68      640.26     27.83 o 
  11   9   6       15.46       10.86     13.04 o 
  12   9   6      162.01      154.48     19.26 o 
  13   9   6       12.98       -0.07     13.13 o 
  14   9   6      287.73      343.93     25.60 o 
  15   9   6      183.80      182.77     25.66 o 
  16   9   6       49.24       60.61     17.63 o 
  17   9   6      139.23      166.03     22.43 o 
  18   9   6       66.49       73.07     19.44 o 
   0  10   6      451.86      482.56     39.51 o 
   1  10   6      200.41      186.05     20.60 o 
   2  10   6       97.24      107.50     17.71 o 
   3  10   6      516.58      512.11     20.11 o 
   4  10   6      107.66      107.36     12.64 o 
   5  10   6       42.13       21.33     11.96 o 
   6  10   6      269.59      307.01     21.00 o 
   7  10   6      813.50      838.89     31.28 o 
   8  10   6       37.63       33.33     13.40 o 
   9  10   6      953.17     1066.70     35.71 o 
  10  10   6      186.84      228.04     30.00 o 
  11  10   6      105.02      111.15     17.73 o 
  12  10   6      213.93      237.85     22.13 o 
  13  10   6       92.91       95.76     18.45 o 
  14  10   6       15.30       21.84     15.36 o 
  15  10   6      211.88      244.24     35.60 o 
  16  10   6       58.51       50.21     19.58 o 
   1  11   6       29.53       14.76     16.37 o 
   2  11   6      127.78      114.41     19.96 o 
   3  11   6      173.36      169.39     21.57 o 
   4  11   6      155.42      199.22     33.17 o 
   5  11   6      581.35      637.96     33.54 o 
   6  11   6       41.78       32.38     17.21 o 
   7  11   6      110.02      168.37     24.73 o 
   8  11   6      157.52      152.21     37.69 o 
   9  11   6      130.66      126.99     18.74 o 
  10  11   6       58.77       53.65     16.79 o 
  11  11   6      620.13      695.48     32.31 o 
  12  11   6       12.18       17.10     16.03 o 
  13  11   6      260.02      204.66     24.05 o 
   0  12   6       81.35       54.47     25.52 o 
   1  12   6       29.38       18.23     16.70 o 
   2  12   6        7.03      -13.48     14.43 o 
   3  12   6      152.22      162.61     33.26 o 
   4  12   6      225.13      236.62     37.93 o 
   5  12   6       74.66       65.47     29.21 o 
   6  12   6      366.95      330.77     46.11 o 
   7  12   6       17.52        7.81     17.25 o 
   8  12   6        8.81       -1.16     32.87 o 
   9  12   6       28.91       27.76     18.67 o 
   6   0   7      625.89      564.44     21.68 o 
   8   0   7    11425.34    11398.51    196.07 o 
  10   0   7    10515.77    10089.71    177.45 o 
  12   0   7      308.31      323.04     19.71 o 
  14   0   7     3900.37     3974.93    104.85 o 
  16   0   7      143.06      162.39     18.41 o 
  18   0   7      862.42      867.33     29.48 o 
  20   0   7     1242.84     1195.72     35.83 o 
  22   0   7       40.93       25.78     24.11 o 
  24   0   7     1337.05     1362.60     72.51 o 
  26   0   7      964.59     1075.12     68.81 o 
   0   1   7      146.79      173.26     16.10 o 
   1   1   7     3734.54     3805.66     72.01 o 
   2   1   7      679.06      751.20     22.53 o 
   3   1   7    12840.33    13136.36    217.50 o 
   4   1   7      292.34      265.57     19.53 o 
   5   1   7     1882.81     1928.08     30.00 o 
   6   1   7      907.34      895.63     18.30 o 
   7   1   7     3042.11     2978.93     42.27 o 
   8   1   7      427.47      446.18     12.35 o 
   9   1   7    10276.88    10061.93    143.80 o 
  10   1   7      946.01     1001.97     26.82 o 
  11   1   7      693.54      687.76     18.82 o 
  12   1   7     1073.83     1059.48     24.42 o 
  13   1   7     2666.10     2579.37     38.83 o 
  14   1   7     1256.91     1242.92     25.05 o 
  15   1   7     1525.24     1587.89     29.49 o 
  16   1   7       28.81       15.23      7.90 o 
  17   1   7      242.02      235.71     16.91 o 
  18   1   7       23.55       24.36      9.38 o 
  19   1   7      987.62     1057.04     28.23 o 
  20   1   7      121.90      124.26     12.35 o 
  21   1   7      483.16      453.43     21.68 o 
  22   1   7       43.27       53.23     16.27 o 
  23   1   7      415.25      418.72     27.95 o 
  24   1   7       28.61       34.34     16.23 o 
  25   1   7     1016.07     1111.42     47.74 o 
   1   2   7      568.38      579.80     19.13 o 
   2   2   7     6727.17     6999.15    124.98 o 
   3   2   7      750.66      709.54     21.96 o 
   4   2   7     9518.44     9545.51    133.80 o 
   5   2   7     1930.50     1893.90     30.30 o 
   6   2   7      358.34      403.15     17.67 o 
   7   2   7     1244.05     1237.01     20.26 o 
   8   2   7     5258.04     5272.82     70.46 o 
   9   2   7     1840.05     1849.82     63.48 o 
  10   2   7      600.59      604.07     17.39 o 
  11   2   7      460.16      496.97     19.65 o 
  12   2   7     1477.65     1527.66     35.87 o 
  13   2   7      771.56      788.19     19.43 o 
  14   2   7     2378.16     2378.39     42.40 o 
  15   2   7        1.27       -1.69      7.47 o 
  16   2   7      318.68      327.14     16.52 o 
  17   2   7      554.75      493.50     24.73 o 
  18   2   7      846.62      871.96     25.64 o 
  19   2   7       48.89       47.64     11.27 o 
  20   2   7     1220.95     1268.98     41.30 o 
  21   2   7      333.54      335.15     27.67 o 
  22   2   7      213.34      236.13     22.87 o 
  23   2   7       81.37       91.19     18.97 o 
  24   2   7      388.13      407.52     28.73 o 
  25   2   7        5.51       -3.61     16.46 o 
   0   3   7     5711.52     5763.50     97.43 o 
   1   3   7      157.00      160.02      7.44 o 
   2   3   7     2138.92     2114.54     30.43 o 
   3   3   7     6380.17     6371.65     69.58 o 
   4   3   7     1088.92     1100.92     17.66 o 
   5   3   7     3747.43     3803.01     46.12 o 
   6   3   7     4757.62     4682.41     55.12 o 
   7   3   7      779.35      801.95     15.76 o 
   8   3   7       77.58       78.78      7.57 o 
   9   3   7     4013.58     3886.19     66.38 o 
  10   3   7      728.89      716.90     23.54 o 
  11   3   7      726.45      692.61     23.42 o 
  12   3   7      349.82      320.82     18.07 o 
  13   3   7     3449.61     3489.04     63.59 o 
  14   3   7        1.35       17.13      9.76 o 
  15   3   7      382.22      425.39     21.15 o 
  16   3   7     1965.98     1847.51     37.42 o 
  17   3   7      675.36      668.52     22.71 o 
  18   3   7      283.37      334.33     18.44 o 
  19   3   7     1455.95     1526.06     35.45 o 
  20   3   7       62.55       43.59     14.66 o 
  21   3   7     1215.29     1306.54     40.24 o 
  22   3   7      324.71      310.68     36.58 o 
  23   3   7       16.76        8.26     20.90 o 
  24   3   7      145.17      151.42     21.81 o 
  25   3   7      395.98      417.80     51.78 o 
   1   4   7     8575.25     8237.05     97.05 o 
   2   4   7     2699.40     2610.20     33.53 o 
   3   4   7     1007.78      987.04     17.09 o 
   4   4   7     1140.21     1125.82     22.21 o 
   5   4   7     2565.89     2524.11     38.70 o 
   6   4   7       24.55       32.84      9.52 o 
   7   4   7     1256.47     1269.43     30.20 o 
   8   4   7     2804.33     2744.72     51.16 o 
   9   4   7      532.04      530.62     20.33 o 
  10   4   7      588.48      564.41     21.50 o 
  11   4   7      698.21      674.37     24.09 o 
  12   4   7     2163.13     2142.24     45.68 o 
  13   4   7       46.55       34.85     11.01 o 
  14   4   7     1206.80     1247.63     36.37 o 
  15   4   7      953.77     1008.38     62.13 o 
  16   4   7      459.89      440.04     24.05 o 
  17   4   7     1622.77     1582.15     42.18 o 
  18   4   7      541.75      553.33     22.06 o 
  19   4   7      106.01       67.89     15.50 o 
  20   4   7      873.02      852.67     40.40 o 
  21   4   7      390.33      395.33     31.60 o 
  22   4   7       93.89       76.93     39.07 o 
  23   4   7      366.62      394.34     79.06 o 
  24   4   7      368.28      417.02     90.50 o 
   0   5   7     7126.22     6784.36    117.38 o 
   1   5   7        3.82       12.23      4.52 o 
   2   5   7      991.75      941.58     17.47 o 
   3   5   7      441.44      456.65     14.38 o 
   4   5   7     1683.39     1647.89     29.45 o 
   5   5   7      236.13      220.55     11.32 o 
   6   5   7     2175.73     2123.41     35.24 o 
   7   5   7     2005.23     1997.67     41.49 o 
   8   5   7      447.08      426.46     19.13 o 
   9   5   7     1240.86     1217.68     41.35 o 
  10   5   7     1069.83     1086.47     30.44 o 
  11   5   7      280.18      256.42     17.47 o 
  12   5   7      741.82      731.79     26.22 o 
  13   5   7      583.06      582.31     24.34 o 
  14   5   7       75.90       72.08     13.15 o 
  15   5   7      846.62      765.79     29.03 o 
  16   5   7     1235.17     1281.02     38.01 o 
  17   5   7       74.50       88.53     16.63 o 
  18   5   7      928.54      941.71     59.21 o 
  19   5   7       69.32       51.79     15.38 o 
  20   5   7       87.45       66.11     16.59 o 
  21   5   7       15.72      -12.75     12.75 o 
  22   5   7      608.36      585.46     40.62 o 
  23   5   7      328.40      426.83     39.66 o 
   1   6   7     2041.24     2054.03     29.71 o 
   2   6   7      204.86      233.12     12.02 o 
   3   6   7      459.97      503.08     21.80 o 
   4   6   7      110.88      115.56     11.48 o 
   5   6   7     4255.88     4080.79     68.85 o 
   6   6   7     1141.31     1090.99     56.84 o 
   7   6   7     1755.06     1737.65     39.43 o 
   8   6   7     1315.53     1247.78     33.01 o 
   9   6   7       43.19       37.10     10.64 o 
  10   6   7      119.69      115.60     14.14 o 
  11   6   7     1874.81     1809.18     43.03 o 
  12   6   7      227.01      198.16     18.54 o 
  13   6   7      743.25      762.53     28.62 o 
  14   6   7      185.84      196.40     18.40 o 
  15   6   7      459.52      482.23     24.64 o 
  16   6   7      122.64       90.67     15.98 o 
  17   6   7      828.88      795.38     34.68 o 
  18   6   7       13.33       30.60     13.87 o 
  19   6   7       21.46        9.41     13.89 o 
  20   6   7       66.12       61.23     20.80 o 
  21   6   7      316.90      275.60     33.93 o 
  22   6   7       27.76       -0.84     23.68 o 
   0   7   7     2519.27     2462.30     58.80 o 
   1   7   7      166.47      222.78     13.28 o 
   2   7   7      141.71      164.30     16.66 o 
   3   7   7      177.42      213.49     15.01 o 
   4   7   7     3872.17     3699.57     83.60 o 
   5   7   7       22.19       24.65     10.09 o 
   6   7   7     2047.11     2171.56    136.75 o 
   7   7   7       14.70       12.30     10.33 o 
   8   7   7      200.38      191.83     16.35 o 
   9   7   7      129.87      124.76     46.42 o 
  10   7   7     1040.31     1056.87     32.76 o 
  11   7   7       34.38       30.80     12.12 o 
  12   7   7     2525.23     2484.23     54.69 o 
  13   7   7       16.87       19.32     11.85 o 
  14   7   7      187.61      198.69     19.02 o 
  15   7   7       34.88       23.82     13.53 o 
  16   7   7      588.48      595.89     36.23 o 
  17   7   7       34.31        4.50     15.72 o 
  18   7   7      241.43      242.63     22.75 o 
  19   7   7        1.63       -6.66     16.12 o 
  20   7   7       76.80       56.00     21.52 o 
  21   7   7        2.40      -15.84     15.84 o 
   1   8   7      631.10      639.98     20.30 o 
   2   8   7      143.83      123.50      9.93 o 
   3   8   7      695.18      649.39     19.05 o 
   4   8   7       87.55       94.93      9.39 o 
   5   8   7     1302.68     1229.55     38.31 o 
   6   8   7      193.81      189.84     15.97 o 
   7   8   7      250.71      263.84     19.22 o 
   8   8   7      469.43      461.72     24.60 o 
   9   8   7       59.23       60.99     14.08 o 
  10   8   7      115.37      128.90     23.89 o 
  11   8   7     1437.37     1430.97     40.32 o 
  12   8   7       12.69       11.47     12.19 o 
  13   8   7      348.30      345.97     23.23 o 
  14   8   7        5.75        5.74     12.52 o 
  15   8   7      273.00      315.23     23.37 o 
  16   8   7        7.90        2.34     12.81 o 
  17   8   7      688.00      682.58     31.67 o 
  18   8   7        6.35      -15.57     15.57 o 
  19   8   7       44.57       44.68     17.84 o 
   0   9   7      452.38      517.33     26.90 o 
   1   9   7      149.78      177.06     18.77 o 
   2   9   7       82.52       89.86     14.25 o 
   3   9   7      226.86      269.97     15.41 o 
   4   9   7      498.93      462.26     20.41 o 
   5   9   7       31.06        7.84     10.62 o 
   6   9   7      762.28      784.42     28.52 o 
   7   9   7      298.91      316.26     29.14 o 
   8   9   7       94.55      109.15     16.36 o 
   9   9   7      338.91      358.92     22.97 o 
  10   9   7      354.29      383.39     28.33 o 
  11   9   7       29.59       27.33     14.09 o 
  12   9   7      252.80      270.98     24.67 o 
  13   9   7       93.51       82.94     16.51 o 
  14   9   7      111.33      105.50     17.66 o 
  15   9   7      182.15      161.09     20.10 o 
  16   9   7      747.88      763.02     34.17 o 
  17   9   7        5.72       27.30     17.02 o 
  18   9   7      591.17      638.89     33.91 o 
   1  10   7      363.19      363.64     26.39 o 
   2  10   7      330.46      352.98     21.35 o 
   3  10   7       35.53       27.88     11.73 o 
   4  10   7      287.04      303.03     25.61 o 
   5  10   7      270.61      311.56     20.86 o 
   6  10   7       26.86        8.28     13.21 o 
   7  10   7      306.52      311.59     22.18 o 
   8  10   7      137.01      121.53     17.59 o 
   9  10   7       39.79       21.41     14.36 o 
  10  10   7       20.46        2.69     14.18 o 
  11  10   7      202.51      195.53     20.88 o 
  12  10   7      258.59      277.68     23.27 o 
  13  10   7       11.39       16.45     15.82 o 
  14  10   7      287.12      296.91     25.14 o 
  15  10   7      353.02      379.47     28.07 o 
   0  11   7      175.56      176.87     31.77 o 
   1  11   7      111.85      109.16     23.98 o 
   2  11   7       29.43       23.36     15.94 o 
   3  11   7      416.45      400.46     42.24 o 
   4  11   7      125.36       84.91     29.30 o 
   5  11   7      176.88      186.28     35.02 o 
   6  11   7      187.92      269.18     39.42 o 
   7  11   7      100.95       71.51     25.19 o 
   8  11   7       41.40       28.76     18.23 o 
   9  11   7      127.36      129.07     22.67 o 
  10  11   7      249.93      278.80     25.40 o 
  11  11   7       59.28      100.59     33.19 o 
  12  11   7       73.54       60.70     20.59 o 
   1  12   7        0.24       -1.13     15.19 o 
   2  12   7      272.63      322.06     40.39 o 
   3  12   7       14.11      -21.12     21.12 o 
   4  12   7      196.04      173.61     36.87 o 
   5  12   7      128.43       99.08     32.65 o 
   6  12   7        8.00       -4.05     23.32 o 
   7  12   7       45.05       52.88     27.98 o 
   4   0   8     6279.01     6698.15    176.43 o 
   6   0   8     7938.78     8177.10    150.14 o 
   8   0   8     1019.14      997.21     32.07 o 
  10   0   8     2823.26     2823.97     63.87 o 
  12   0   8      547.99      584.38     33.83 o 
  14   0   8     1375.13     1243.11     40.57 o 
  16   0   8     2963.51     2955.33     71.61 o 
  18   0   8     2109.55     2086.57     48.03 o 
  20   0   8      141.17      108.53     16.42 o 
  22   0   8     1069.51     1036.49     61.77 o 
  24   0   8      313.29      375.21     46.73 o 
   1   1   8    10442.59    10503.80    178.45 o 
   2   1   8     1382.87     1469.66     36.29 o 
   3   1   8      220.95      255.09     13.92 o 
   4   1   8      404.87      393.40     17.03 o 
   5   1   8     7622.25     7765.40    113.16 o 
   6   1   8      434.67      447.93     13.40 o 
   7   1   8     4422.70     4244.35     58.76 o 
   8   1   8      699.55      708.89     22.34 o 
   9   1   8       36.32       50.77     12.05 o 
  10   1   8      154.50      150.93     10.83 o 
  11   1   8     4025.74     3918.57     58.33 o 
  12   1   8       36.23       28.66      7.83 o 
  13   1   8      569.69      543.67     18.83 o 
  14   1   8       39.80       15.97      7.69 o 
  15   1   8     1340.55     1334.51     27.30 o 
  16   1   8      155.05      135.89     11.60 o 
  17   1   8     1570.50     1570.99     34.61 o 
  18   1   8      108.52      120.53     13.08 o 
  19   1   8       98.36       97.80     12.95 o 
  20   1   8      192.33      217.06     15.73 o 
  21   1   8      540.21      571.17     20.90 o 
  22   1   8       40.21       -4.07     11.51 o 
  23   1   8      561.53      614.43     31.53 o 
  24   1   8       19.08       -2.31     17.45 o 
  25   1   8       15.24        4.26     19.44 o 
   0   2   8     2833.03     2739.53     80.43 o 
   1   2   8       47.93       45.48      8.06 o 
   2   2   8      370.92      371.48     16.83 o 
   3   2   8     1797.48     1650.67     46.33 o 
   4   2   8     2104.83     2117.66     38.68 o 
   5   2   8     1813.94     1858.18     35.53 o 
   6   2   8     3485.22     3467.12     65.88 o 
   7   2   8      420.38      401.92     16.25 o 
   8   2   8      386.99      356.69     21.98 o 
   9   2   8      197.21      187.92     13.58 o 
  10   2   8     2662.25     2711.04     51.08 o 
  11   2   8      186.60      200.40     13.54 o 
  12   2   8     3598.23     3554.02     63.86 o 
  13   2   8     1326.14     1337.76     29.80 o 
  14   2   8      144.53      162.95     13.07 o 
  15   2   8      218.73      215.12     14.79 o 
  16   2   8     1108.39     1090.86     28.48 o 
  17   2   8      305.03      283.96     17.11 o 
  18   2   8      293.30      289.40     17.50 o 
  19   2   8     1066.43     1081.96     29.91 o 
  20   2   8      199.35      186.95     20.19 o 
  21   2   8      232.93      237.53     21.31 o 
  22   2   8      703.51      679.61     26.50 o 
  23   2   8       73.24       33.83     17.20 o 
  24   2   8      126.51       85.18     19.87 o 
  25   2   8      156.47      149.46     30.64 o 
   1   3   8      826.09      816.70     16.75 o 
   2   3   8     2156.03     2227.59     32.58 o 
   3   3   8      272.23      307.22     10.64 o 
   4   3   8     3764.92     3701.53     52.25 o 
   5   3   8     4488.91     4371.43     59.46 o 
   6   3   8     1361.08     1273.59     21.45 o 
   7   3   8     2614.73     2528.75     56.99 o 
   8   3   8     2699.85     2600.00     49.63 o 
   9   3   8     1450.34     1476.62     34.60 o 
  10   3   8      846.44      828.21     25.85 o 
  11   3   8     2772.01     2658.35     52.50 o 
  12   3   8      206.80      213.55     16.15 o 
  13   3   8      682.42      653.51     25.11 o 
  14   3   8     1383.30     1355.35     36.47 o 
  15   3   8      173.45      153.87     16.26 o 
  16   3   8      312.39      332.80     17.74 o 
  17   3   8      721.16      700.53     32.58 o 
  18   3   8      633.72      606.75     22.90 o 
  19   3   8       36.19       22.94     11.00 o 
  20   3   8      396.34      400.26     25.69 o 
  21   3   8      701.68      796.51     32.62 o 
  22   3   8       53.95       80.66     37.18 o 
  23   3   8      402.72      429.40     37.98 o 
  24   3   8      609.78      572.36     32.58 o 
   0   4   8     1391.19     1367.51     33.53 o 
   1   4   8      817.30      853.11     17.84 o 
   2   4   8     1111.67     1165.72     21.26 o 
   3   4   8     2343.84     2319.82     36.86 o 
   4   4   8      370.73      361.50     12.97 o 
   5   4   8      486.31      418.14     14.06 o 
   6   4   8     2420.39     2398.66     46.22 o 
   7   4   8     1645.32     1569.49     35.29 o 
   8   4   8       37.89       35.20      9.15 o 
   9   4   8     2413.64     2484.23     49.10 o 
  10   4   8     1484.04     1410.26     35.38 o 
  11   4   8      317.52      298.59     18.20 o 
  12   4   8      670.48      599.07     24.13 o 
  13   4   8      787.21      774.21     27.58 o 
  14   4   8       20.65       11.91     11.61 o 
  15   4   8     1046.25     1031.60     33.38 o 
  16   4   8      555.21      594.22     37.50 o 
  17   4   8       64.69       45.07     14.06 o 
  18   4   8      393.33      412.88     23.42 o 
  19   4   8      216.47      216.14     17.51 o 
  20   4   8       58.93       28.67     26.22 o 
  21   4   8        2.73      -13.23     13.23 o 
  22   4   8      410.29      424.15     37.60 o 
  23   4   8      535.08      613.49     43.61 o 
  24   4   8       39.52       38.10     36.25 o 
   1   5   8     2188.35     2044.99     32.59 o 
   2   5   8     2536.55     2501.32     39.71 o 
   3   5   8      221.96      218.11     15.06 o 
   4   5   8     1014.16     1043.12     27.19 o 
   5   5   8       28.70       28.63      6.66 o 
   6   5   8      277.96      255.49     15.60 o 
   7   5   8      122.82      131.89     19.87 o 
   8   5   8     2409.93     2389.46     48.40 o 
   9   5   8       69.33       73.20     12.17 o 
  10   5   8     1519.50     1525.73     37.75 o 
  11   5   8      290.06      284.92     20.55 o 
  12   5   8      579.55      547.21     35.23 o 
  13   5   8      232.56      240.44     18.76 o 
  14   5   8     1702.56     1706.35     43.65 o 
  15   5   8      501.59      504.56     29.66 o 
  16   5   8      140.79      161.82     17.80 o 
  17   5   8      785.44      769.89     31.03 o 
  18   5   8      154.96      140.58     18.47 o 
  19   5   8       11.53        4.72     13.45 o 
  20   5   8      300.07      330.17     24.97 o 
  21   5   8       79.08       45.45     18.10 o 
  22   5   8        8.02      -20.66     21.97 o 
  23   5   8       61.05       53.23     26.81 o 
   0   6   8      461.37      457.22     24.59 o 
   1   6   8     1541.74     1542.50     35.73 o 
   2   6   8      230.28      237.51     12.40 o 
   3   6   8     4101.73     3968.96     70.69 o 
   4   6   8       38.50       57.73     10.44 o 
   5   6   8     1135.16     1117.74     43.44 o 
   6   6   8      176.98      179.44     21.12 o 
   7   6   8      803.85      796.07     55.29 o 
   8   6   8      101.59       98.24     16.56 o 
   9   6   8     1786.89     1714.39     41.56 o 
  10   6   8      419.39      417.04     22.07 o 
  11   6   8       96.34       94.44     14.04 o 
  12   6   8       83.32       86.09     14.38 o 
  13   6   8     1573.91     1557.81     42.03 o 
  14   6   8        0.42      -10.01     11.10 o 
  15   6   8      758.73      742.48     30.21 o 
  16   6   8      566.72      569.92     27.79 o 
  17   6   8      157.71      137.30     18.78 o 
  18   6   8      158.56      184.09     70.00 o 
  19   6   8     1154.61     1139.76     39.84 o 
  20   6   8       24.23       14.46     15.93 o 
  21   6   8      469.56      503.23     30.86 o 
  22   6   8       24.78        9.00     21.08 o 
   1   7   8      378.14      327.83     15.39 o 
   2   7   8     3820.08     3774.24     50.18 o 
   3   7   8        9.30       25.45      8.48 o 
   4   7   8     3241.06     3278.11     59.36 o 
   5   7   8       84.10       99.75     13.12 o 
   6   7   8      257.25      268.41     17.95 o 
   7   7   8       42.53       29.72     11.40 o 
   8   7   8     1471.82     1421.89     37.53 o 
   9   7   8      441.02      430.31     22.42 o 
  10   7   8      257.43      254.33     19.58 o 
  11   7   8      140.68      120.20     16.34 o 
  12   7   8      503.44      518.16     25.67 o 
  13   7   8       81.79       81.96     17.33 o 
  14   7   8     1770.53     1779.70     46.86 o 
  15   7   8       18.21       16.87     13.44 o 
  16   7   8      218.74      214.26     24.00 o 
  17   7   8        7.56        2.95     16.02 o 
  18   7   8      752.42      764.02     33.62 o 
  19   7   8       23.92       34.83     17.34 o 
  20   7   8     1229.63     1370.65     45.61 o 
   0   8   8      218.30      225.62     19.75 o 
   1   8   8      333.47      336.27     15.96 o 
   2   8   8      254.03      251.45     14.72 o 
   3   8   8      997.58     1036.61     22.79 o 
   4   8   8       37.21       39.60     14.62 o 
   5   8   8      181.15      149.17     15.29 o 
   6   8   8      103.78       83.55     18.45 o 
   7   8   8      808.22      775.91     28.35 o 
   8   8   8       64.65       63.23     13.91 o 
   9   8   8      779.33      834.13     30.14 o 
  10   8   8       36.97       30.10     15.85 o 
  11   8   8       18.93       -7.13     12.31 o 
  12   8   8       51.74       55.32     15.26 o 
  13   8   8      924.29      920.59     33.98 o 
  14   8   8      139.99      152.47     20.69 o 
  15   8   8      404.23      451.75     27.32 o 
  16   8   8      237.68      250.10     23.20 o 
  17   8   8       78.77       55.31     17.75 o 
  18   8   8       31.75       45.75     17.51 o 
  19   8   8      558.17      628.06     43.19 o 
   1   9   8      423.25      412.95     21.26 o 
   2   9   8      749.50      756.14     23.47 o 
   3   9   8      105.12      110.66     12.10 o 
   4   9   8      245.74      309.88     35.81 o 
   5   9   8      127.17      111.85     15.10 o 
   6   9   8      311.28      321.23     20.68 o 
   7   9   8      111.62      140.46     16.73 o 
   8   9   8     1912.10     1934.00     47.52 o 
   9   9   8       25.30       44.78     14.40 o 
  10   9   8      655.67      671.20     31.38 o 
  11   9   8       72.98       59.05     15.81 o 
  12   9   8      113.29      106.61     17.28 o 
  13   9   8        1.49      -12.35     12.35 o 
  14   9   8      292.09      337.84     25.05 o 
  15   9   8      156.05      120.94     19.75 o 
  16   9   8       16.36       10.62     16.25 o 
  17   9   8      147.46      181.28     23.36 o 
   0  10   8      235.94      245.59     33.53 o 
   1  10   8      104.29       81.40     14.12 o 
   2  10   8       34.72       31.20     12.36 o 
   3  10   8      415.56      389.22     28.18 o 
   4  10   8      115.39      114.12     20.50 o 
   5  10   8        4.34       12.44     15.40 o 
   6  10   8      107.31       63.40     19.05 o 
   7  10   8      849.09      880.77     32.54 o 
   8  10   8       25.58       55.23     15.09 o 
   9  10   8      713.72      730.56     31.12 o 
  10  10   8      342.04      341.34     30.01 o 
  11  10   8        4.27        9.86     14.32 o 
  12  10   8      347.49      379.76     26.90 o 
  13  10   8      212.52      212.68     22.83 o 
  14  10   8       25.05       26.46     22.20 o 
   1  11   8       63.68       69.86     34.89 o 
   2  11   8      224.90      282.02     37.66 o 
   3  11   8       43.61       36.17     25.25 o 
   4  11   8      186.03      173.35     33.53 o 
   5  11   8      368.02      396.50     44.17 o 
   6  11   8       32.74       43.19     19.63 o 
   7  11   8      159.11      160.94     25.30 o 
   8  11   8      293.69      337.68     32.19 o 
   9  11   8       66.96       57.99     17.02 o 
  10  11   8       68.02      115.49     19.51 o 
  11  11   8      473.80      569.07     69.08 o 
   0  12   8      137.46       92.92     29.13 o 
   1  12   8       35.14        9.94     22.53 o 
   2  12   8       68.90       36.43     27.54 o 
   3  12   8      144.66      171.68     37.57 o 
   4  12   8       62.27       25.17     27.19 o 
   4   0   9      826.38      824.51     40.92 o 
   6   0   9     2098.62     2108.10     51.46 o 
   8   0   9    10104.00    10056.89    179.10 o 
  10   0   9     6357.73     6136.02    119.36 o 
  12   0   9      554.17      536.21     26.62 o 
  14   0   9     1899.50     1867.02     52.90 o 
  16   0   9      314.19      346.72     24.68 o 
  18   0   9      714.01      707.20     28.21 o 
  20   0   9      801.49      753.38     43.56 o 
  22   0   9      120.49       98.29     30.36 o 
  24   0   9      737.95      821.52     61.24 o 
   0   1   9      219.23      181.44     19.62 o 
   1   1   9     2904.67     2843.35     61.22 o 
   2   1   9      429.54      396.07     18.39 o 
   3   1   9     4408.33     4423.32     85.16 o 
   4   1   9      963.70      967.07     50.24 o 
   5   1   9      351.71      364.92     14.80 o 
   6   1   9      262.36      264.53     11.49 o 
   7   1   9     3402.33     3300.56     59.23 o 
   8   1   9       51.09       53.27      9.77 o 
   9   1   9     4669.41     4645.09     66.45 o 
  10   1   9     1406.52     1357.87     28.93 o 
  11   1   9      261.88      278.09     14.54 o 
  12   1   9     1485.80     1421.37     30.70 o 
  13   1   9      819.83      798.71     25.03 o 
  14   1   9      190.04      192.57     12.50 o 
  15   1   9     1581.18     1531.99     30.23 o 
  16   1   9      101.42       84.02     11.83 o 
  17   1   9       75.11       63.11     11.20 o 
  18   1   9       53.07       37.83     10.90 o 
  19   1   9     1415.85     1392.44     34.41 o 
  20   1   9      118.55       91.91     18.61 o 
  21   1   9      140.69      130.86     13.77 o 
  22   1   9       36.15       22.75     16.66 o 
  23   1   9      308.87      308.78     32.03 o 
  24   1   9        2.99        9.89     20.88 o 
   1   2   9      159.32      164.65     12.80 o 
   2   2   9     2987.42     2975.61     62.62 o 
   3   2   9     1663.35     1730.55     43.16 o 
   4   2   9     2911.97     2744.94     48.36 o 
   5   2   9     1544.44     1522.11     31.85 o 
   6   2   9       77.26       81.67      9.40 o 
   7   2   9        9.61       -3.96     12.67 o 
   8   2   9      749.36      744.04     36.34 o 
   9   2   9      158.59      157.02     11.00 o 
  10   2   9       67.28       70.22     14.14 o 
  11   2   9     2049.60     1986.57     43.94 o 
  12   2   9      524.43      460.43     21.41 o 
  13   2   9     1029.51     1047.04     26.92 o 
  14   2   9     1620.69     1585.77     34.64 o 
  15   2   9      235.99      242.10     16.21 o 
  16   2   9      290.29      235.46     16.03 o 
  17   2   9      113.70      122.98     19.18 o 
  18   2   9      782.28      807.68     26.23 o 
  19   2   9       49.23       28.82     12.93 o 
  20   2   9     1296.47     1275.26     33.93 o 
  21   2   9      195.19      181.48     52.86 o 
  22   2   9      192.44      219.08     30.62 o 
  23   2   9      109.74       59.35     18.75 o 
  24   2   9      154.09       92.07     34.39 o 
   0   3   9     2292.22     2354.90     64.19 o 
   1   3   9     1691.87     1700.46     27.65 o 
   2   3   9     1100.10     1105.03     20.90 o 
   3   3   9     3594.33     3540.40     56.66 o 
   4   3   9      859.50      834.51     22.30 o 
   5   3   9     1196.14     1146.47     23.47 o 
   6   3   9     1045.01     1004.12     22.63 o 
   7   3   9      559.20      554.50     20.92 o 
   8   3   9       75.17       68.39     10.76 o 
   9   3   9      268.86      246.05     16.41 o 
  10   3   9     1273.23     1182.35     35.42 o 
  11   3   9      216.61      217.47     17.60 o 
  12   3   9     1670.53     1603.90     40.21 o 
  13   3   9     2280.79     2182.56     55.34 o 
  14   3   9      602.34      599.26     25.49 o 
  15   3   9      777.60      759.24     24.48 o 
  16   3   9      670.00      664.30     32.23 o 
  17   3   9      311.76      325.19     21.31 o 
  18   3   9      292.97      316.43     22.61 o 
  19   3   9     1282.37     1310.59     34.39 o 
  20   3   9       61.94       43.44     12.75 o 
  21   3   9      600.93      588.77     30.15 o 
  22   3   9      368.07      379.50     36.80 o 
  23   3   9       24.93       -6.70     52.84 o 
   1   4   9     5673.82     5436.96     68.45 o 
   2   4   9     2235.61     2190.65     40.30 o 
   3   4   9      605.70      544.28     16.04 o 
   4   4   9     1464.16     1359.35     31.43 o 
   5   4   9      923.27      877.71     25.42 o 
   6   4   9      272.09      294.17     16.45 o 
   7   4   9      692.04      657.22     22.98 o 
   8   4   9      799.77      829.12     26.49 o 
   9   4   9      217.60      228.40     20.46 o 
  10   4   9       55.18       48.28     11.97 o 
  11   4   9     1817.57     1762.32     42.17 o 
  12   4   9      330.38      355.95     20.78 o 
  13   4   9       75.93       57.40     18.34 o 
  14   4   9     1694.27     1652.41     42.94 o 
  15   4   9     1253.22     1202.58     36.69 o 
  16   4   9       18.68       14.58     12.47 o 
  17   4   9      827.89      913.08     33.10 o 
  18   4   9      613.52      625.40     24.60 o 
  19   4   9      112.68      142.45     16.06 o 
  20   4   9      343.76      343.73     25.28 o 
  21   4   9      306.16      276.40     24.59 o 
  22   4   9        9.19      -14.28     28.25 o 
  23   4   9      501.03      487.89     42.21 o 
   0   5   9     6083.66     5804.91    156.28 o 
   1   5   9      139.79      165.50     11.63 o 
   2   5   9     1600.27     1628.33     30.01 o 
   3   5   9      271.51      262.79     15.24 o 
   4   5   9      350.76      352.68     17.86 o 
   5   5   9      225.77      279.16     16.21 o 
   6   5   9     2705.04     2735.77     52.39 o 
   7   5   9     1468.38     1519.12     48.67 o 
   8   5   9      100.34      100.22     16.28 o 
   9   5   9      127.93      136.93     21.86 o 
  10   5   9     1911.60     1880.44     44.20 o 
  11   5   9      162.51      170.81     18.38 o 
  12   5   9      761.69      752.71     28.06 o 
  13   5   9      294.80      308.73     21.87 o 
  14   5   9      100.72       87.87     15.41 o 
  15   5   9      406.64      396.08     24.65 o 
  16   5   9     1022.36     1005.08     35.10 o 
  17   5   9       25.33       18.00     13.37 o 
  18   5   9      820.96      811.32     33.00 o 
  19   5   9       43.97       42.66     15.99 o 
  20   5   9       49.23       41.26     16.68 o 
  21   5   9       42.04       28.83     17.72 o 
  22   5   9      585.82      551.97     35.26 o 
   1   6   9     1663.27     1508.51     34.99 o 
   2   6   9       46.35       55.43      8.69 o 
   3   6   9      250.28      291.12     16.60 o 
   4   6   9       67.53       85.72     12.13 o 
   5   6   9     3156.14     3127.16     57.65 o 
   6   6   9      449.27      453.83     21.12 o 
   7   6   9     1823.02     1764.63     41.70 o 
   8   6   9      169.69      168.16     16.39 o 
   9   6   9      551.16      544.00     24.39 o 
  10   6   9      154.99      161.17     19.49 o 
  11   6   9     1986.44     1985.46     47.26 o 
  12   6   9      190.94      183.45     18.12 o 
  13   6   9      786.17      775.85     30.30 o 
  14   6   9       71.43       69.37     15.56 o 
  15   6   9      167.26      174.23     19.57 o 
  16   6   9       72.73       50.71     15.72 o 
  17   6   9      677.43      679.60     30.77 o 
  18   6   9       62.51       33.70     15.29 o 
  19   6   9       22.61       32.54     16.12 o 
  20   6   9       32.86       38.05     17.41 o 
  21   6   9      388.59      415.80     29.87 o 
   0   7   9     1479.87     1347.39     41.66 o 
   1   7   9      105.70      106.75     15.55 o 
   2   7   9       27.73        7.27      9.34 o 
   3   7   9      130.11      141.35     11.93 o 
   4   7   9     1271.39     1248.73     33.47 o 
   5   7   9      102.13      143.84     15.26 o 
   6   7   9     2911.89     2890.46     57.17 o 
   7   7   9        9.74       21.22     11.54 o 
   8   7   9       59.04       54.21     13.81 o 
   9   7   9       59.41       52.14     13.95 o 
  10   7   9     1652.45     1651.16     48.21 o 
  11   7   9      119.59      146.32     17.55 o 
  12   7   9     2264.86     2252.76     53.02 o 
  13   7   9        8.20       19.60     13.60 o 
  14   7   9      219.53      217.62     24.91 o 
  15   7   9        2.23       -5.15     13.01 o 
  16   7   9      428.87      449.94     27.07 o 
  17   7   9       52.03       47.54     16.53 o 
  18   7   9      164.91      149.37     24.92 o 
  19   7   9       22.18       14.68     17.34 o 
   1   8   9      876.43      876.17     24.31 o 
   2   8   9       25.85        9.51      8.82 o 
   3   8   9       56.99       44.33     10.03 o 
   4   8   9       88.74      116.92     20.24 o 
   5   8   9     1440.49     1458.81     37.94 o 
   6   8   9      199.16      222.82     17.83 o 
   7   8   9      581.54      599.99     25.77 o 
   8   8   9      267.15      276.36     20.16 o 
   9   8   9      416.26      440.93     24.47 o 
  10   8   9      108.58      102.85     16.00 o 
  11   8   9     1177.14     1192.10     37.45 o 
  12   8   9       73.31       71.49     16.57 o 
  13   8   9      327.87      342.82     24.67 o 
  14   8   9       74.74       73.80     18.89 o 
  15   8   9      203.74      180.50     21.09 o 
  16   8   9       16.02        8.06     14.92 o 
  17   8   9      512.81      613.02     32.49 o 
  18   8   9       28.78       21.51     18.04 o 
   0   9   9     1477.65     1483.35     47.29 o 
   1   9   9       22.29       23.68      9.78 o 
   2   9   9      338.16      359.45     18.09 o 
   3   9   9       70.09       78.68     17.49 o 
   4   9   9      244.87      240.30     18.41 o 
   5   9   9       17.46       14.99     14.66 o 
   6   9   9     1091.42     1017.36     42.86 o 
   7   9   9      380.65      400.69     23.63 o 
   8   9   9       99.80      107.77     16.39 o 
   9   9   9      244.04      236.83     20.90 o 
  10   9   9      325.63      351.23     41.22 o 
  11   9   9       20.36       13.99     14.22 o 
  12   9   9      222.73      214.93     33.55 o 
  13   9   9      189.66      156.20     22.11 o 
  14   9   9      121.24      127.54     19.63 o 
  15   9   9      152.08      164.13     21.96 o 
  16   9   9      612.83      712.95     43.89 o 
   1  10   9      641.51      687.13     40.39 o 
   2  10   9      357.57      434.25     29.65 o 
   3  10   9      104.83      104.64     30.18 o 
   4  10   9      358.49      419.81     30.27 o 
   5  10   9      264.98      260.53     26.59 o 
   6  10   9       60.01       38.39     18.21 o 
   7  10   9      253.00      243.99     39.29 o 
   8  10   9      285.98      340.69     23.86 o 
   9  10   9       43.54       59.69     16.19 o 
  10  10   9       34.63       45.42     16.31 o 
  11  10   9      261.68      279.28     25.24 o 
  12  10   9      135.31      159.44     25.97 o 
  13  10   9       13.51       19.69     42.02 o 
   0  11   9      344.81      375.82     41.45 o 
   1  11   9       75.36       21.56     25.25 o 
   2  11   9      110.75       95.91     28.95 o 
   3  11   9      499.73      519.61     46.55 o 
   4  11   9      152.62      185.05     34.76 o 
   5  11   9      272.28      318.78     29.39 o 
   6  11   9      225.64      225.05     27.66 o 
   7  11   9       24.83       34.56     19.22 o 
   8  11   9       18.46       11.73     18.81 o 
   9  11   9       90.12       31.97     22.11 o 
   2   0  10     2608.63     2676.44     87.38 o 
   4   0  10     2108.02     2238.05     77.44 o 
   6   0  10     2814.00     2922.27     66.56 o 
   8   0  10      693.35      746.20     29.83 o 
  10   0  10      638.37      663.74     29.43 o 
  12   0  10     1857.59     1771.36     50.58 o 
  14   0  10       56.14       59.92     24.42 o 
  16   0  10     1882.56     1872.52     56.18 o 
  18   0  10     1061.72     1042.37     41.48 o 
  20   0  10       25.88       15.41     15.19 o 
  22   0  10      687.17      757.19     56.14 o 
   1   1  10     5458.00     5470.23    104.65 o 
   2   1  10      398.88      406.47     31.90 o 
   3   1  10      339.39      375.64     36.91 o 
   4   1  10      337.88      307.43     17.76 o 
   5   1  10     3190.55     3192.84     56.65 o 
   6   1  10      584.11      576.94     17.13 o 
   7   1  10     1042.88     1014.88     28.05 o 
   8   1  10      253.27      234.05     13.45 o 
   9   1  10      364.87      379.74     16.28 o 
  10   1  10      223.27      229.96     13.97 o 
  11   1  10     2347.75     2377.76     51.98 o 
  12   1  10       37.19       35.35      9.50 o 
  13   1  10      695.46      670.78     21.98 o 
  14   1  10      207.18      221.76     15.19 o 
  15   1  10      428.81      439.84     19.65 o 
  16   1  10       30.65        7.33      9.55 o 
  17   1  10     1267.65     1318.06     32.85 o 
  18   1  10      185.19      181.19     15.93 o 
  19   1  10       72.82       86.18     13.57 o 
  20   1  10      283.71      314.63     20.52 o 
  21   1  10      454.78      510.22     24.40 o 
  22   1  10       95.91       87.68     23.33 o 
  23   1  10      414.72      434.48     36.18 o 
   0   2  10     2618.83     2653.30     82.80 o 
   1   2  10      972.76      968.76     30.36 o 
   2   2  10     1478.27     1505.90     39.00 o 
   3   2  10     1314.04     1283.31     35.32 o 
   4   2  10     2067.85     2095.61     49.10 o 
   5   2  10      708.71      681.42     21.28 o 
   6   2  10     3564.88     3587.63     62.50 o 
   7   2  10       85.29       69.94     10.76 o 
   8   2  10       94.11       70.03     14.21 o 
   9   2  10      553.08      584.83     35.51 o 
  10   2  10     3656.71     3686.13     66.41 o 
  11   2  10       36.98       35.65     11.04 o 
  12   2  10     2134.15     2111.07     40.78 o 
  13   2  10      824.92      911.38     40.95 o 
  14   2  10        9.53        1.27      9.24 o 
  15   2  10      342.22      337.11     18.81 o 
  16   2  10      804.09      781.17     25.74 o 
  17   2  10       85.29       77.82     12.76 o 
  18   2  10      133.21      134.27     14.80 o 
  19   2  10      396.82      338.65     20.27 o 
  20   2  10      152.01      141.83     23.40 o 
  21   2  10      210.28      197.05     21.97 o 
  22   2  10      609.69      580.70     41.31 o 
  23   2  10       41.74       10.27     17.52 o 
   1   3  10      424.25      404.31     13.22 o 
   2   3  10     1373.89     1371.10     30.12 o 
   3   3  10      391.02      411.81     30.09 o 
   4   3  10      880.13      888.04     25.63 o 
   5   3  10     2853.20     2790.38     83.75 o 
   6   3  10      849.21      775.23     25.02 o 
   7   3  10      473.96      522.67     21.45 o 
   8   3  10     3572.35     3626.31     65.58 o 
   9   3  10      817.27      841.67     27.69 o 
  10   3  10      248.00      250.34     18.23 o 
  11   3  10     2469.71     2499.09     52.60 o 
  12   3  10      887.55      920.16     30.76 o 
  13   3  10      944.83      990.23     32.52 o 
  14   3  10     1215.28     1216.14     36.44 o 
  15   3  10       16.51       12.79     10.45 o 
  16   3  10      135.63      107.66     14.04 o 
  17   3  10      492.51      486.41     22.25 o 
  18   3  10      210.73      232.70     18.06 o 
  19   3  10        3.86       -1.46     10.62 o 
  20   3  10      129.65      106.37     18.80 o 
  21   3  10      333.24      357.12     26.65 o 
  22   3  10       16.42      -18.99     22.49 o 
   0   4  10      226.91      289.94     25.61 o 
   1   4  10      713.94      692.60     20.43 o 
   2   4  10      126.27      140.74     11.22 o 
   3   4  10     1407.38     1366.00     32.60 o 
   4   4  10      247.98      263.49     15.93 o 
   5   4  10      134.30      149.86     17.19 o 
   6   4  10      181.52      193.88     15.30 o 
   7   4  10     2156.23     2168.11     45.96 o 
   8   4  10       70.39       87.01     12.95 o 
   9   4  10     2967.39     3006.44     60.90 o 
  10   4  10     1642.68     1677.11     41.21 o 
  11   4  10      116.29      130.96     15.33 o 
  12   4  10      468.37      464.10     35.63 o 
  13   4  10      777.83      767.84     29.27 o 
  14   4  10       15.13       -4.48     12.48 o 
  15   4  10      786.17      778.89     67.93 o 
  16   4  10      347.74      364.74     24.11 o 
  17   4  10        1.44       -2.97     10.63 o 
  18   4  10      266.77      234.21     18.44 o 
  19   4  10      127.74       91.98     18.12 o 
  20   4  10      117.51       87.70     18.37 o 
  21   4  10       74.06       26.08     17.03 o 
  22   4  10      308.97      314.83     27.52 o 
   1   5  10      892.36      864.86     30.08 o 
   2   5  10     1266.52     1252.89     30.80 o 
   3   5  10      244.30      258.45     15.89 o 
   4   5  10     1019.22     1026.92     28.64 o 
   5   5  10      136.15      141.90     13.94 o 
   6   5  10       34.72       34.96     13.40 o 
   7   5  10      126.59      143.10     14.65 o 
   8   5  10     2372.21     2384.04     50.28 o 
   9   5  10      309.42      341.14     20.98 o 
  10   5  10     1378.33     1403.52     38.43 o 
  11   5  10      252.10      246.68     19.92 o 
  12   5  10      216.96      198.93     21.54 o 
  13   5  10      146.00      120.58     16.91 o 
  14   5  10      998.06      983.46     35.10 o 
  15   5  10      343.20      388.59     29.06 o 
  16   5  10      270.96      295.55     23.08 o 
  17   5  10      486.94      486.72     27.78 o 
  18   5  10       77.54       68.53     17.23 o 
  19   5  10       56.99       32.15     16.61 o 
  20   5  10      293.98      303.90     26.43 o 
  21   5  10       67.65       47.04     18.65 o 
   0   6  10     1208.28     1240.46     39.11 o 
   1   6  10      637.80      614.34     22.57 o 
   2   6  10      597.59      598.64     23.21 o 
   3   6  10     3195.26     3220.61     74.25 o 
   4   6  10      161.01      186.94     15.33 o 
   5   6  10      315.41      321.71     18.82 o 
   6   6  10      325.41      312.83     19.28 o 
   7   6  10     1215.12     1229.03     34.55 o 
   8   6  10       23.03       35.27     12.14 o 
   9   6  10     1617.77     1580.46     41.15 o 
  10   6  10        5.88        1.16     11.78 o 
  11   6  10       18.22       10.85     12.61 o 
  12   6  10       65.45       58.11     15.38 o 
  13   6  10     1055.73     1027.31     38.63 o 
  14   6  10      119.86      101.50     17.34 o 
  15   6  10      680.01      784.73     32.23 o 
  16   6  10      361.25      418.37     28.22 o 
  17   6  10       75.50       79.98     17.87 o 
  18   6  10       57.77       62.90     17.67 o 
  19   6  10      695.43      749.33     34.77 o 
  20   6  10       32.90       48.96     18.34 o 
   1   7  10        2.56       -2.14      8.16 o 
   2   7  10     2133.88     2074.16     44.85 o 
   3   7  10      190.58      234.80     36.17 o 
   4   7  10     1832.69     1801.91     53.81 o 
   5   7  10        8.55        5.66     10.58 o 
   6   7  10      148.28      126.52     25.18 o 
   7   7  10       29.23       18.01     11.57 o 
   8   7  10     1110.56     1099.40     34.49 o 
   9   7  10       56.02       53.37     14.05 o 
  10   7  10      186.31      203.90     20.83 o 
  11   7  10        4.84       -7.01     12.56 o 
  12   7  10      596.05      577.79     29.91 o 
  13   7  10        5.86       23.69     14.23 o 
  14   7  10     1059.97     1091.60     37.72 o 
  15   7  10       11.50       -2.27     13.70 o 
  16   7  10       33.14       18.46     14.85 o 
  17   7  10        5.86       -1.31     16.38 o 
  18   7  10      642.20      702.43     34.68 o 
   0   8  10      557.30      544.65     39.38 o 
   1   8  10      402.61      403.91     18.30 o 
   2   8  10      109.06      117.49     12.54 o 
   3   8  10     1742.87     1762.86     43.00 o 
   4   8  10       63.80       63.15     17.14 o 
   5   8  10      180.51      169.69     21.27 o 
   6   8  10       49.32       43.67     16.76 o 
   7   8  10      348.28      400.46     23.01 o 
   8   8  10       17.70        4.30     12.04 o 
   9   8  10      664.23      676.17     28.69 o 
  10   8  10       13.05       13.80     13.92 o 
  11   8  10       11.17      -12.53     13.27 o 
  12   8  10       35.00       38.01     15.87 o 
  13   8  10      518.86      526.98     43.08 o 
  14   8  10       49.71       56.08     17.18 o 
  15   8  10      339.77      347.95     26.95 o 
  16   8  10      189.93      216.40     23.56 o 
  17   8  10       84.60       56.67     33.17 o 
   1   9  10      239.85      248.40     16.39 o 
   2   9  10      359.88      369.84     21.40 o 
   3   9  10        7.86       -1.16     10.53 o 
   4   9  10      215.45      212.05     18.26 o 
   5   9  10       25.80        1.70     19.61 o 
   6   9  10       87.73       59.51     18.60 o 
   7   9  10       16.40       16.71     16.36 o 
   8   9  10      595.23      661.85     36.87 o 
   9   9  10       59.56       43.05     14.84 o 
  10   9  10      382.07      359.39     24.90 o 
  11   9  10      152.71      149.44     19.88 o 
  12   9  10       84.33       72.95     18.31 o 
  13   9  10        5.21       -3.78     14.98 o 
  14   9  10      293.68      305.66     26.09 o 
   0  10  10      301.30      315.62     26.51 o 
   1  10  10       96.87      126.90     16.72 o 
   2  10  10       64.28       35.47     17.54 o 
   3  10  10      378.49      376.83     34.80 o 
   4  10  10       58.90       67.94     19.03 o 
   5  10  10        1.02      -10.60     16.05 o 
   6  10  10      132.23      121.47     21.66 o 
   7  10  10      529.63      568.18     36.03 o 
   8  10  10        0.30       13.86     17.74 o 
   9  10  10      477.68      519.62     37.46 o 
  10  10  10      191.86      210.38     35.35 o 
  11  10  10        5.71       26.57     18.71 o 
   1  11  10      165.08      155.57     33.09 o 
   2  11  10      204.40      225.71     35.73 o 
   3  11  10       62.54       67.58     29.48 o 
   4  11  10      142.36      137.23     28.91 o 
   5  11  10      203.98      228.55     33.04 o 
   6  11  10       15.70      -13.60     16.83 o 
   2   0  11     3934.93     4115.08    182.06 o 
   4   0  11     1527.81     1575.63     63.71 o 
   6   0  11     1229.02     1434.07    159.18 o 
   8   0  11     6539.21     6601.81    129.00 o 
  10   0  11     1058.77     1089.11     38.70 o 
  12   0  11      438.53      403.63     25.80 o 
  14   0  11     2409.33     2387.49     64.59 o 
  16   0  11      241.39      290.10     25.35 o 
  18   0  11      696.62      659.97     34.59 o 
  20   0  11      299.82      307.01     28.55 o 
  22   0  11      107.15      135.16     35.46 o 
   0   1  11       51.06       45.49     14.70 o 
   1   1  11      742.50      794.30     28.70 o 
   2   1  11        5.61       -8.26      8.26 o 
   3   1  11     2382.59     2423.56     56.79 o 
   4   1  11      165.69      134.02     22.53 o 
   5   1  11      135.38      152.32     23.05 o 
   6   1  11      535.85      524.06     21.70 o 
   7   1  11     3540.57     3557.16     56.20 o 
   8   1  11      102.57       95.51     12.99 o 
   9   1  11     1555.00     1582.95     33.65 o 
  10   1  11      949.65      970.42     31.22 o 
  11   1  11       13.72        2.73      8.39 o 
  12   1  11      326.55      354.06     17.55 o 
  13   1  11     1927.28     1895.11     45.82 o 
  14   1  11       50.91       33.37     12.94 o 
  15   1  11     1477.07     1486.46     35.33 o 
  16   1  11       43.18       25.14     10.91 o 
  17   1  11       96.70       94.91     15.94 o 
  18   1  11       12.78        5.07     14.38 o 
  19   1  11      810.23      797.36     27.75 o 
  20   1  11       90.68       77.79     16.20 o 
  21   1  11      133.64      110.31     18.67 o 
  22   1  11       61.11       44.95     22.34 o 
   1   2  11      335.43      340.30     29.30 o 
   2   2  11     2065.39     2154.43     51.38 o 
   3   2  11      145.95      116.24     21.29 o 
   4   2  11     2805.38     2770.33     92.39 o 
   5   2  11     1388.67     1530.01    124.86 o 
   6   2  11      211.99      260.18     23.74 o 
   7   2  11      170.45      177.43     20.02 o 
   8   2  11     1547.88     1573.11     48.38 o 
   9   2  11      649.67      685.43     32.60 o 
  10   2  11      499.69      517.05     36.79 o 
  11   2  11      563.85      626.34     22.15 o 
  12   2  11      712.24      652.44     23.13 o 
  13   2  11      776.07      727.73     24.73 o 
  14   2  11     1841.81     1761.14     38.81 o 
  15   2  11      129.09      128.61     14.56 o 
  16   2  11       61.33       42.33     12.14 o 
  17   2  11       98.19       70.15     16.94 o 
  18   2  11      566.97      554.92     23.80 o 
  19   2  11       13.83       22.30     12.26 o 
  20   2  11     1024.66     1033.06     32.05 o 
  21   2  11      115.52      149.73     21.55 o 
  22   2  11      176.32      117.86     40.52 o 
   0   3  11      497.44      503.59     32.29 o 
   1   3  11      651.80      628.07     20.29 o 
   2   3  11      420.74      431.01     21.79 o 
   3   3  11     2542.61     2469.63     57.08 o 
   4   3  11      107.65      111.94     12.64 o 
   5   3  11     1588.06     1491.47     39.98 o 
   6   3  11      365.02      370.91     19.31 o 
   7   3  11      553.64      567.73     23.23 o 
   8   3  11      225.07      242.32     18.15 o 
   9   3  11     1370.79     1376.46     36.67 o 
  10   3  11      777.97      775.34     28.62 o 
  11   3  11      112.51      129.33     18.27 o 
  12   3  11      489.15      459.74     29.67 o 
  13   3  11     1189.82     1178.96     36.24 o 
  14   3  11       12.64       -1.86     10.58 o 
  15   3  11      203.33      192.64     16.31 o 
  16   3  11      332.97      342.76     28.34 o 
  17   3  11       36.29       31.85     12.92 o 
  18   3  11      222.74      216.15     20.77 o 
  19   3  11      722.96      760.61     36.95 o 
  20   3  11       25.84       19.47     16.71 o 
  21   3  11      423.75      413.30     32.66 o 
   1   4  11     1605.21     1571.75     42.55 o 
   2   4  11     1067.01     1076.34     33.76 o 
   3   4  11      467.94      412.41     19.16 o 
   4   4  11      991.07     1040.24     30.01 o 
   5   4  11      965.52      973.61     28.75 o 
   6   4  11       45.88       59.67     12.05 o 
   7   4  11      867.54      884.32     28.95 o 
   8   4  11     1191.92     1283.41     35.43 o 
   9   4  11      572.27      564.30     36.36 o 
  10   4  11      398.65      405.90     22.60 o 
  11   4  11     1244.16     1233.00     41.91 o 
  12   4  11      428.59      433.29     23.83 o 
  13   4  11       53.29       46.05     14.39 o 
  14   4  11      355.28      367.73     23.41 o 
  15   4  11      698.30      704.90     30.07 o 
  16   4  11        0.93        6.88     13.60 o 
  17   4  11      729.34      743.34     26.97 o 
  18   4  11      106.05      101.86     15.83 o 
  19   4  11      108.62      102.25     19.16 o 
  20   4  11      269.73      259.26     25.11 o 
  21   4  11      212.03      140.35     26.75 o 
   0   5  11     2696.51     2868.36     89.75 o 
   1   5  11      222.13      247.98     18.72 o 
   2   5  11      779.25      762.75     25.01 o 
   3   5  11      263.02      266.70     26.88 o 
   4   5  11      696.03      678.88     41.96 o 
   5   5  11        4.05       -1.38      9.43 o 
   6   5  11     1412.78     1403.26     36.40 o 
   7   5  11      421.67      475.84     22.48 o 
   8   5  11       22.52       23.76     14.82 o 
   9   5  11     1324.14     1313.04     37.40 o 
  10   5  11     1532.18     1504.11     41.19 o 
  11   5  11      400.29      378.16     23.71 o 
  12   5  11      824.32      809.63     31.09 o 
  13   5  11      151.88      156.47     18.56 o 
  14   5  11      166.19      148.26     18.75 o 
  15   5  11       48.80       73.07     16.83 o 
  16   5  11      870.00      911.16     35.42 o 
  17   5  11       30.18       13.61     15.09 o 
  18   5  11      405.63      356.89     26.85 o 
  19   5  11       34.62       11.28     17.12 o 
  20   5  11      112.19      118.66     36.47 o 
   1   6  11     1143.61     1169.42     32.00 o 
   2   6  11       43.57       52.63     11.06 o 
   3   6  11      545.79      504.09     27.63 o 
   4   6  11      101.67      122.80     18.01 o 
   5   6  11     1158.55     1206.52     33.58 o 
   6   6  11      302.00      261.73     19.05 o 
   7   6  11      227.12      237.90     18.63 o 
   8   6  11      455.39      473.07     23.82 o 
   9   6  11      363.81      410.99     39.28 o 
  10   6  11      423.41      432.08     24.70 o 
  11   6  11     1765.84     1788.00     46.33 o 
  12   6  11       14.79       20.39     14.10 o 
  13   6  11      614.53      634.73     29.21 o 
  14   6  11       82.12       78.26     16.52 o 
  15   6  11       93.27       89.47     18.36 o 
  16   6  11       22.59        3.64     15.03 o 
  17   6  11      524.19      546.94     30.45 o 
  18   6  11       29.38       15.14     17.43 o 
  19   6  11       14.42        9.84     24.51 o 
   0   7  11      804.01      709.08     31.82 o 
   1   7  11        3.32        7.17      8.78 o 
   2   7  11      172.40      162.38     27.45 o 
   3   7  11       11.91       19.70     22.75 o 
   4   7  11      460.28      488.26     28.71 o 
   5   7  11       72.06       95.07     18.40 o 
   6   7  11      752.56      777.07     28.33 o 
   7   7  11       58.68       51.02     13.65 o 
   8   7  11      155.31      131.28     25.97 o 
   9   7  11        0.24       -7.90     12.22 o 
  10   7  11      961.00      969.70     34.10 o 
  11   7  11        0.43       -3.42     13.06 o 
  12   7  11     1153.49     1201.78     39.18 o 
  13   7  11       74.12      103.73     18.42 o 
  14   7  11      145.92      154.32     24.34 o 
  15   7  11        5.04      -13.79     13.79 o 
  16   7  11      231.79      190.43     22.72 o 
  17   7  11        5.92      -13.20     15.53 o 
   1   8  11     1579.34     1465.65     33.50 o 
   2   8  11        0.87        5.33     14.20 o 
   3   8  11       10.56        5.16     10.93 o 
   4   8  11       51.69       75.55     18.35 o 
   5   8  11     1091.25     1087.50     43.55 o 
   6   8  11      237.62      272.37     33.97 o 
   7   8  11      420.24      443.51     31.67 o 
   8   8  11       66.96       47.91     14.71 o 
   9   8  11      157.28      156.78     18.65 o 
  10   8  11      101.50      115.71     17.77 o 
  11   8  11      791.46      848.13     33.50 o 
  12   8  11       82.97      100.25     18.18 o 
  13   8  11      230.00      228.84     24.15 o 
  14   8  11       29.02        9.09     15.52 o 
  15   8  11      113.20       86.84     18.94 o 
   0   9  11     2146.56     2094.30     60.50 o 
   1   9  11       69.44       81.45     22.89 o 
   2   9  11      283.77      313.72     21.06 o 
   3   9  11      128.06      118.96     16.57 o 
   4   9  11      224.21      199.70     18.79 o 
   5   9  11      116.00      142.26     17.25 o 
   6   9  11      377.69      335.11     29.70 o 
   7   9  11       81.17       78.11     39.77 o 
   8   9  11       21.31       39.99     18.37 o 
   9   9  11      120.31      132.30     26.71 o 
  10   9  11      242.99      223.22     22.56 o 
  11   9  11       52.69       49.75     17.31 o 
  12   9  11      155.39      210.01     27.72 o 
  13   9  11       54.52       39.90     29.74 o 
   1  10  11      671.81      670.62     29.41 o 
   2  10  11      427.20      453.84     25.82 o 
   3  10  11      116.64      144.08     33.57 o 
   4  10  11      188.12      175.00     23.95 o 
   5  10  11      175.80      233.16     50.82 o 
   6  10  11       10.51        6.46     17.21 o 
   7  10  11      152.93      163.05     38.98 o 
   8  10  11      102.52       91.73     22.67 o 
   9  10  11       24.91       18.38     19.11 o 
   0   0  12     7560.37     7888.45    208.11 o 
   2   0  12     2762.30     2856.18     66.71 o 
   4   0  12      393.20      405.39     34.67 o 
   6   0  12     1316.95     1336.39     43.06 o 
   8   0  12       56.46       58.59     15.71 o 
  10   0  12      407.11      439.08     26.69 o 
  12   0  12     1033.31      993.97     39.94 o 
  14   0  12       53.43       59.11     17.19 o 
  16   0  12     1730.84     1821.14     80.60 o 
  18   0  12     1116.23     1183.69     85.22 o 
  20   0  12      139.45      103.42     22.69 o 
   1   1  12     4222.46     4270.09     88.47 o 
   2   1  12     1190.56     1207.51     38.24 o 
   3   1  12      226.03      247.62     28.51 o 
   4   1  12      673.05      690.49     42.15 o 
   5   1  12     2265.26     2299.11     69.56 o 
   6   1  12      387.01      404.53     17.83 o 
   7   1  12     1319.29     1325.16     30.67 o 
   8   1  12      208.36      234.35     17.48 o 
   9   1  12      863.49      831.85     24.81 o 
  10   1  12       79.26       85.27     18.12 o 
  11   1  12     2121.88     2112.01     41.98 o 
  12   1  12       92.06       90.39     15.46 o 
  13   1  12      330.71      326.03     21.54 o 
  14   1  12      179.98      151.30     17.55 o 
  15   1  12      376.45      371.31     20.51 o 
  16   1  12       42.40       21.20     14.97 o 
  17   1  12     1575.36     1600.85     39.04 o 
  18   1  12       73.45       53.78     13.88 o 
  19   1  12       23.63       34.96     15.35 o 
  20   1  12      171.89      163.14     21.61 o 
  21   1  12      541.77      524.85     34.76 o 
   0   2  12     2452.37     2437.27     83.33 o 
   1   2  12      624.45      632.53     31.28 o 
   2   2  12      420.28      457.22     35.46 o 
   3   2  12     1249.11     1262.11     57.11 o 
   4   2  12     1671.32     1631.77     67.93 o 
   5   2  12      182.77      193.52     20.53 o 
   6   2  12     4325.05     4269.19     74.39 o 
   7   2  12      528.38      558.16     23.70 o 
   8   2  12       66.25       56.42     16.03 o 
   9   2  12      209.45      245.25     23.17 o 
  10   2  12     2344.00     2298.00     44.36 o 
  11   2  12       36.84       37.80     11.79 o 
  12   2  12     2225.70     2251.60     45.06 o 
  13   2  12      477.89      478.89     25.73 o 
  14   2  12      142.28      167.94     16.51 o 
  15   2  12       92.75      102.68     14.21 o 
  16   2  12      635.72      630.81     24.93 o 
  17   2  12       56.91       32.32     17.46 o 
  18   2  12      231.74      261.52     26.77 o 
  19   2  12      306.02      319.02     29.16 o 
  20   2  12      180.44      167.65     18.47 o 
  21   2  12      123.79       97.27     30.14 o 
   1   3  12      823.99      833.85     31.00 o 
   2   3  12      779.97      775.15     31.36 o 
   3   3  12      853.13      855.31     32.12 o 
   4   3  12      630.05      678.99     32.16 o 
   5   3  12     2007.68     1929.96     43.18 o 
   6   3  12      366.95      390.55     21.02 o 
   7   3  12      378.67      370.60     20.87 o 
   8   3  12      832.54      800.79     28.62 o 
   9   3  12      366.93      400.53     21.92 o 
  10   3  12      614.94      649.51     37.19 o 
  11   3  12     2281.56     2257.44     61.50 o 
  12   3  12      472.69      471.97     25.56 o 
  13   3  12     1157.42     1203.73     32.48 o 
  14   3  12      578.26      595.32     23.92 o 
  15   3  12      142.47      162.99     16.31 o 
  16   3  12       42.51       29.63     12.61 o 
  17   3  12      197.76      223.64     18.63 o 
  18   3  12       58.04       52.78     14.24 o 
  19   3  12        4.87       15.92     13.16 o 
  20   3  12       98.95       75.68     19.76 o 
   0   4  12     1368.02     1400.43     58.60 o 
   1   4  12      195.84      186.49     24.24 o 
   2   4  12      228.17      211.03     55.08 o 
   3   4  12      699.68      679.59     39.38 o 
   4   4  12      497.26      481.20     29.03 o 
   5   4  12        5.92       -4.53      9.62 o 
   6   4  12      445.95      453.27     22.31 o 
   7   4  12     1602.55     1623.70     44.64 o 
   8   4  12       49.61       57.60     14.01 o 
   9   4  12     2471.64     2476.35     54.19 o 
  10   4  12      566.97      538.00     25.92 o 
  11   4  12      156.67      178.94     19.24 o 
  12   4  12      765.81      812.34     71.29 o 
  13   4  12      548.01      529.59     39.79 o 
  14   4  12       17.62       14.56     13.95 o 
  15   4  12      210.27      200.36     21.33 o 
  16   4  12      201.04      218.78     20.22 o 
  17   4  12       14.48       27.71     13.39 o 
  18   4  12      136.58      141.20     17.74 o 
  19   4  12      178.68      148.82     22.18 o 
  20   4  12        8.26      -24.90     34.93 o 
   1   5  12      667.78      652.83     28.71 o 
   2   5  12      588.94      585.21     30.77 o 
   3   5  12        3.30       -2.31     15.31 o 
   4   5  12      722.48      684.91     32.37 o 
   5   5  12      470.73      456.11     22.13 o 
   6   5  12       65.53       53.21     13.16 o 
   7   5  12      351.22      386.67     22.62 o 
   8   5  12     2473.30     2518.74     54.74 o 
   9   5  12       42.07       60.86     14.62 o 
  10   5  12      568.05      605.62     27.52 o 
  11   5  12      249.81      310.95     22.85 o 
  12   5  12      165.78      139.88     18.55 o 
  13   5  12       30.62       19.44     15.07 o 
  14   5  12      352.89      343.27     29.29 o 
  15   5  12      655.17      688.25     31.73 o 
  16   5  12      117.95      125.30     27.29 o 
  17   5  12      380.40      406.37     28.56 o 
  18   5  12      103.52       91.41     16.67 o 
  19   5  12       42.82       20.06     35.73 o 
   0   6  12      923.78      828.03     47.25 o 
   1   6  12      419.92      461.80     21.38 o 
   2   6  12      238.94      275.79     23.14 o 
   3   6  12     1493.10     1487.01     47.78 o 
   4   6  12       65.02       60.79     24.68 o 
   5   6  12      403.85      437.18     27.75 o 
   6   6  12      171.71      177.29     17.60 o 
   7   6  12      530.69      544.26     25.18 o 
   8   6  12        1.96       -6.92     11.99 o 
   9   6  12      451.74      458.04     25.58 o 
  10   6  12       33.97       43.59     18.78 o 
  11   6  12        6.31        3.01     13.84 o 
  12   6  12       39.05       82.32     16.99 o 
  13   6  12      456.98      504.45     28.43 o 
  14   6  12      182.46      188.56     21.25 o 
  15   6  12      331.38      370.83     26.96 o 
  16   6  12      355.00      324.83     27.00 o 
  17   6  12       44.79       29.32     17.69 o 
   1   7  12       30.99        9.55     11.32 o 
   2   7  12     1273.72     1293.92     44.49 o 
   3   7  12       22.07       26.38     14.75 o 
   4   7  12     1015.60     1114.10     56.10 o 
   5   7  12       19.29       24.25     16.49 o 
   6   7  12       27.15        2.90     21.29 o 
   7   7  12        1.27        5.48     15.48 o 
   8   7  12      387.61      407.55     32.49 o 
   9   7  12        1.92      -11.52     11.52 o 
  10   7  12       82.42       56.58     16.12 o 
  11   7  12        6.17       16.91     15.27 o 
  12   7  12      216.23      234.60     22.19 o 
  13   7  12       33.22       30.95     17.03 o 
  14   7  12      507.87      596.85     51.21 o 
  15   7  12        6.54      -17.12     17.12 o 
  16   7  12       40.26       15.22     30.53 o 
   0   8  12      669.92      725.87     73.39 o 
   1   8  12      271.84      281.22     20.37 o 
   2   8  12       46.45       47.60     13.34 o 
   3   8  12      611.19      643.35     27.54 o 
   4   8  12       89.42       81.27     31.24 o 
   5   8  12      227.40      289.12     71.50 o 
   6   8  12        1.39       17.94     22.61 o 
   7   8  12      177.70      148.97     32.60 o 
   8   8  12       14.01       16.60     17.51 o 
   9   8  12      340.17      336.47     30.21 o 
  10   8  12       54.53       41.66     15.72 o 
  11   8  12       27.38       24.42     16.17 o 
  12   8  12       58.48       46.28     20.57 o 
  13   8  12      331.50      349.10     27.15 o 
   1   9  12      311.56      345.88     22.80 o 
   2   9  12      236.92      241.41     20.47 o 
   3   9  12        6.23      -10.98     10.98 o 
   4   9  12      149.95      152.04     27.29 o 
   5   9  12        9.47       -0.22     12.26 o 
   6   9  12      111.95      117.53     22.17 o 
   7   9  12        9.37       21.59     18.56 o 
   8   9  12      477.71      553.22     46.68 o 
   9   9  12       25.33       26.38     31.90 o 
  10   9  12      193.01      243.02     55.48 o 
  11   9  12       50.03       61.68     33.70 o 
   0  10  12      100.74      102.25     30.18 o 
   1  10  12       71.10       68.76     18.46 o 
   2  10  12       41.92       58.63     15.42 o 
   3  10  12      129.32      147.48     18.52 o 
   4  10  12       49.30       56.63     25.12 o 
   5  10  12        6.65       15.20     19.57 o 
   6  10  12       62.08       60.19     31.85 o 
   2   0  13     2160.63     2247.78     63.14 o 
   4   0  13      364.68      361.49     23.64 o 
   6   0  13     1143.92     1135.05     40.75 o 
   8   0  13     1473.02     1558.25     49.71 o 
  10   0  13      614.86      617.64     42.19 o 
  12   0  13      546.83      523.73     31.63 o 
  14   0  13     1540.47     1615.76     75.76 o 
  16   0  13      257.91      222.71     35.37 o 
  18   0  13      570.91      581.12     35.79 o 
  20   0  13      467.41      455.02     55.74 o 
   0   1  13       42.58       47.43     19.36 o 
   1   1  13      671.65      725.45     30.46 o 
   2   1  13      300.94      289.52     22.02 o 
   3   1  13     2682.51     2774.22     91.03 o 
   4   1  13      349.19      365.34     24.42 o 
   5   1  13       27.62        6.84     10.75 o 
   6   1  13      448.35      467.83     25.12 o 
   7   1  13     1352.36     1326.43     31.68 o 
   8   1  13      257.70      264.45     16.93 o 
   9   1  13     1529.08     1537.81     35.33 o 
  10   1  13      388.75      369.63     19.25 o 
  11   1  13       71.62       61.01     14.05 o 
  12   1  13      373.24      407.50     23.49 o 
  13   1  13     1387.78     1342.67     39.84 o 
  14   1  13       73.96       92.37     16.44 o 
  15   1  13     1114.08     1104.50     31.90 o 
  16   1  13       37.15       31.75     14.31 o 
  17   1  13       40.01       31.69     13.29 o 
  18   1  13       31.16       26.91     15.41 o 
  19   1  13      641.71      597.79     30.14 o 
  20   1  13        9.63       10.12     17.73 o 
   1   2  13      168.85      183.10     43.25 o 
   2   2  13     2419.89     2479.42     60.89 o 
   3   2  13      404.27      410.42     24.78 o 
   4   2  13     1451.51     1497.67     65.29 o 
   5   2  13      406.78      419.59     26.44 o 
   6   2  13      172.17      192.14     17.97 o 
   7   2  13      332.42      317.30     28.29 o 
   8   2  13     1158.25     1240.48     44.74 o 
   9   2  13       33.95       53.81     13.93 o 
  10   2  13      442.24      461.28     21.02 o 
  11   2  13      304.96      340.37     23.14 o 
  12   2  13      389.17      400.45     21.51 o 
  13   2  13      162.36      173.02     16.50 o 
  14   2  13     1005.52     1065.28     31.51 o 
  15   2  13        1.27      -10.85     11.29 o 
  16   2  13       78.35       55.86     13.18 o 
  17   2  13       25.22       11.59     12.91 o 
  18   2  13      539.14      497.81     25.01 o 
  19   2  13        7.83       14.22     13.62 o 
   0   3  13     1383.82     1366.73     59.13 o 
   1   3  13      709.88      725.56     30.26 o 
   2   3  13      229.18      255.31     20.78 o 
   3   3  13     2628.64     2603.17     94.33 o 
   4   3  13       62.28       60.36     12.70 o 
   5   3  13      473.81      477.93     22.47 o 
   6   3  13      644.25      664.30     26.25 o 
   7   3  13      120.07      136.61     16.08 o 
   8   3  13      301.74      268.07     20.26 o 
   9   3  13      532.70      521.94     25.33 o 
  10   3  13      222.15      232.54     20.41 o 
  11   3  13       48.74       68.32     15.64 o 
  12   3  13      152.08      109.99     20.18 o 
  13   3  13      504.88      492.58     22.78 o 
  14   3  13      134.34      113.90     23.93 o 
  15   3  13      449.28      423.83     27.82 o 
  16   3  13      147.88      139.69     16.56 o 
  17   3  13      100.87       88.66     16.42 o 
  18   3  13       69.65       43.92     15.21 o 
  19   3  13      621.04      644.76     28.48 o 
   1   4  13      776.73      798.12     32.01 o 
   2   4  13     1430.24     1437.93     43.24 o 
   3   4  13       42.11       45.91     15.96 o 
   4   4  13     1070.03     1012.38     39.49 o 
   5   4  13      625.01      639.05     25.60 o 
   6   4  13        6.45       -0.48     11.24 o 
   7   4  13     1179.06     1279.13     41.28 o 
   8   4  13      332.88      371.21     22.52 o 
   9   4  13       82.07       83.99     18.16 o 
  10   4  13      270.18      253.59     21.39 o 
  11   4  13      465.27      455.00     26.61 o 
  12   4  13       11.80        0.25     13.37 o 
  13   4  13       74.96       47.99     16.64 o 
  14   4  13      270.97      289.68     23.83 o 
  15   4  13      700.25      715.11     30.27 o 
  16   4  13      115.53      119.89     16.60 o 
  17   4  13      427.51      477.14     26.09 o 
  18   4  13      203.76      219.94     31.08 o 
   0   5  13     1287.17     1340.60     59.66 o 
   1   5  13      112.53      105.32     16.44 o 
   2   5  13      353.64      362.93     25.30 o 
   3   5  13      285.70      268.52     23.46 o 
   4   5  13      288.70      310.06     32.03 o 
   5   5  13       31.00       20.78     15.82 o 
   6   5  13      867.97      924.18     39.88 o 
   7   5  13      431.44      491.51     25.40 o 
   8   5  13       34.99       36.28     21.21 o 
   9   5  13      873.52      918.59     33.37 o 
  10   5  13      709.93      739.06     40.50 o 
  11   5  13      128.79      119.34     18.24 o 
  12   5  13      387.82      396.32     26.34 o 
  13   5  13       25.98       34.21     16.25 o 
  14   5  13      155.69      174.01     23.84 o 
  15   5  13      203.01      172.74     22.00 o 
  16   5  13      740.69      719.17     34.50 o 
  17   5  13       34.31       59.34     15.86 o 
   1   6  13      446.96      419.66     38.50 o 
   2   6  13       58.53       55.55     24.95 o 
   3   6  13       12.51        6.25     14.37 o 
   4   6  13       14.08       20.08     15.34 o 
   5   6  13      746.54      820.57     43.87 o 
   6   6  13      319.04      352.76     28.40 o 
   7   6  13      257.44      191.24     24.99 o 
   8   6  13      355.70      383.90     24.48 o 
   9   6  13      298.77      339.33     23.93 o 
  10   6  13      133.93      122.18     18.47 o 
  11   6  13      741.82      780.90     32.54 o 
  12   6  13        2.60        9.47     14.60 o 
  13   6  13      152.80      137.51     20.56 o 
  14   6  13      117.18      146.16     21.72 o 
  15   6  13      112.41      106.77     20.80 o 
  16   6  13       55.94       53.52     44.88 o 
   0   7  13      166.22      172.38     30.80 o 
   1   7  13       17.79       12.72     11.55 o 
   2   7  13      166.84      170.72     27.32 o 
   3   7  13       19.83       24.77     15.67 o 
   4   7  13      382.06      451.64     29.68 o 
   5   7  13       45.03       42.77     18.13 o 
   6   7  13      841.66      832.33     39.54 o 
   7   7  13       11.54      -12.27     15.36 o 
   8   7  13        0.36      -13.54     15.85 o 
   9   7  13        5.11        2.24     36.47 o 
  10   7  13      527.42      550.46     29.15 o 
  11   7  13        0.83       -7.14     14.91 o 
  12   7  13      570.84      623.45     31.83 o 
  13   7  13       10.11       -2.77     16.81 o 
  14   7  13       28.02       11.75     24.11 o 
   1   8  13      373.52      381.51     23.32 o 
   2   8  13       66.97       68.20     14.80 o 
   3   8  13        9.50       -0.19     12.30 o 
   4   8  13       28.14        6.00     18.70 o 
   5   8  13      667.04      658.87     36.58 o 
   6   8  13       83.99       71.65     20.30 o 
   7   8  13      130.20      138.88     23.64 o 
   8   8  13       85.24       67.82     21.74 o 
   9   8  13      195.63      213.96     41.67 o 
  10   8  13       62.20       65.60     26.00 o 
  11   8  13      696.56      740.72     43.10 o 
   0   9  13      797.37      840.52     57.02 o 
   1   9  13       84.90       55.29     18.76 o 
   2   9  13      272.79      251.59     41.53 o 
   3   9  13      111.70       78.54     16.00 o 
   4   9  13      140.82      137.36     18.34 o 
   5   9  13       12.90        5.24     13.76 o 
   6   9  13      327.15      369.38     49.01 o 
   7   9  13       39.59       42.01     21.03 o 
   8   9  13       27.72       32.91     30.27 o 
   0   0  14     5415.58     5559.23    161.91 o 
   2   0  14      340.10      324.64     42.59 o 
   4   0  14      580.53      693.13     46.11 o 
   6   0  14      647.76      612.23     60.14 o 
   8   0  14        9.81        1.91     18.21 o 
  10   0  14      377.08      390.01     29.05 o 
  12   0  14      637.82      635.88     34.72 o 
  14   0  14       80.14       94.15     27.19 o 
  16   0  14     1442.26     1443.11     75.85 o 
  18   0  14      613.58      591.16     56.98 o 
   1   1  14     2180.81     2249.86     54.38 o 
   2   1  14      179.27      184.33     16.26 o 
   3   1  14      148.81      141.71     15.24 o 
   4   1  14      239.06      260.99     27.41 o 
   5   1  14      909.40      967.02     31.81 o 
   6   1  14       19.69       15.65     10.52 o 
   7   1  14      519.16      546.80     21.69 o 
   8   1  14      196.94      192.01     15.84 o 
   9   1  14      130.69      121.97     16.44 o 
  10   1  14       27.43       18.53     13.73 o 
  11   1  14     1036.44     1025.79     35.12 o 
  12   1  14       25.85       20.85     13.95 o 
  13   1  14      281.87      285.47     28.44 o 
  14   1  14       11.62        5.78     12.81 o 
  15   1  14      579.72      593.68     25.34 o 
  16   1  14        4.72       -6.77     13.12 o 
  17   1  14      808.83      825.64     34.53 o 
  18   1  14       40.74       31.34     16.18 o 
   0   2  14     1545.49     1575.28     67.84 o 
   1   2  14      124.53      107.28     18.01 o 
   2   2  14      158.24      172.94     19.44 o 
   3   2  14      280.19      291.00     33.79 o 
   4   2  14      885.27      888.85     37.58 o 
   5   2  14      185.02      183.46     22.20 o 
   6   2  14     1590.87     1625.02     52.28 o 
   7   2  14      155.71      138.78     20.88 o 
   8   2  14       54.91       58.48     14.20 o 
   9   2  14      157.78      146.13     31.21 o 
  10   2  14      596.71      597.26     23.90 o 
  11   2  14        4.36        9.61     11.30 o 
  12   2  14      994.99     1003.50     30.86 o 
  13   2  14      173.82      199.10     18.05 o 
  14   2  14       60.23       80.51     14.34 o 
  15   2  14       55.21       50.32     14.16 o 
  16   2  14      547.42      551.25     25.95 o 
  17   2  14       31.87        7.84     13.85 o 
  18   2  14      216.22      175.02     19.19 o 
   1   3  14      810.87      761.78     32.20 o 
   2   3  14      352.04      338.25     34.14 o 
   3   3  14       96.48       83.42     22.97 o 
   4   3  14      376.43      433.43     28.49 o 
   5   3  14     1096.97     1271.06     36.21 o 
   6   3  14       40.85       22.62     19.29 o 
   7   3  14      371.02      452.71     24.77 o 
   8   3  14      649.41      648.05     39.07 o 
   9   3  14      134.77      117.59     17.35 o 
  10   3  14      269.43      275.24     22.13 o 
  11   3  14      690.84      747.67     28.78 o 
  12   3  14       56.43       40.06     13.52 o 
  13   3  14      359.09      416.50     23.04 o 
  14   3  14      361.23      383.19     27.29 o 
  15   3  14       43.65       42.29     13.95 o 
  16   3  14       32.54       34.28     14.38 o 
  17   3  14      306.40      297.74     22.41 o 
   0   4  14      697.49      680.46     43.38 o 
   1   4  14       66.76       58.75     15.07 o 
   2   4  14      163.74      158.21     26.49 o 
   3   4  14      447.84      399.98     27.40 o 
   4   4  14      279.84      306.97     25.43 o 
   5   4  14       69.70       82.25     18.74 o 
   6   4  14      707.25      706.97     41.75 o 
   7   4  14     1266.53     1229.33     50.08 o 
   8   4  14       65.08       47.37     15.27 o 
   9   4  14     1252.37     1258.04     38.85 o 
  10   4  14      195.33      202.47     20.71 o 
  11   4  14       67.96       64.10     16.95 o 
  12   4  14      184.34      152.14     20.74 o 
  13   4  14      197.38      175.94     24.42 o 
  14   4  14       69.34       66.60     15.30 o 
  15   4  14       98.04      129.44     17.63 o 
  16   4  14      129.23      121.35     18.16 o 
   1   5  14      136.27      103.66     24.99 o 
   2   5  14      659.54      685.69     64.15 o 
   3   5  14       28.96       39.03     16.68 o 
   4   5  14      616.39      635.16     33.84 o 
   5   5  14      553.85      567.67     33.08 o 
   6   5  14      105.58      108.37     21.32 o 
   7   5  14      175.33      161.80     23.89 o 
   8   5  14     1037.81     1079.64     36.05 o 
   9   5  14       40.07       23.34     15.33 o 
  10   5  14      319.28      404.53     28.13 o 
  11   5  14       57.35       64.91     17.34 o 
  12   5  14      183.72      203.59     22.17 o 
  13   5  14       86.40       79.12     22.52 o 
  14   5  14      363.77      374.24     37.95 o 
  15   5  14      147.67      167.52     25.18 o 
   0   6  14       75.64       41.45     24.55 o 
   1   6  14      357.10      409.03     27.99 o 
   2   6  14       33.73       33.98     16.32 o 
   3   6  14     1381.49     1386.36     48.38 o 
   4   6  14      112.04      103.17     20.31 o 
   5   6  14      275.66      238.90     25.97 o 
   6   6  14       54.10       57.79     18.86 o 
   7   6  14      153.89      179.56     24.38 o 
   8   6  14       16.20       34.60     18.73 o 
   9   6  14      329.09      330.70     30.50 o 
  10   6  14       49.48       30.54     15.69 o 
  11   6  14        0.13      -14.74     14.74 o 
  12   6  14       30.63        8.44     17.88 o 
  13   6  14      539.19      569.34     53.45 o 
  14   6  14       23.61       13.36     23.99 o 
   1   7  14        9.14        2.31     14.99 o 
   2   7  14      915.20      972.94     44.61 o 
   3   7  14       13.66        9.46     16.12 o 
   4   7  14      664.24      738.29     54.16 o 
   5   7  14        3.84      -10.29     15.53 o 
   6   7  14       45.25       17.82     18.30 o 
   7   7  14       11.50      -15.89     15.89 o 
   8   7  14      291.09      328.83     31.17 o 
   9   7  14        0.23      -10.65     18.47 o 
  10   7  14      157.02      155.82     27.12 o 
  11   7  14       14.79       48.55     22.87 o 
  12   7  14      151.41      200.89     40.92 o 
   0   8  14      128.35      105.77     28.60 o 
   1   8  14      169.31      186.68     24.33 o 
   2   8  14      134.62      161.76     18.69 o 
   3   8  14      477.37      523.55     42.35 o 
   4   8  14        5.85       -6.23     16.41 o 
   5   8  14       48.20       42.49     19.71 o 
   6   8  14       51.81       55.78     20.57 o 
   7   8  14      222.35      238.91     28.93 o 
   8   8  14       22.05       17.56     31.02 o 
   1   9  14      119.51      111.56     21.91 o 
   2   9  14      327.67      354.98     31.23 o 
   2   0  15      917.03      957.97     38.71 o 
   4   0  15      469.80      483.35     42.59 o 
   6   0  15      286.78      280.87     26.01 o 
   8   0  15     1815.85     1878.97     79.99 o 
  10   0  15      800.00      864.81     40.07 o 
  12   0  15      178.52      170.80     33.17 o 
  14   0  15      870.28      932.21     60.72 o 
  16   0  15      268.82      259.41     40.74 o 
   0   1  15      525.72      628.83     42.33 o 
   1   1  15      398.79      426.78     19.70 o 
   2   1  15      429.86      443.12     20.04 o 
   3   1  15      877.66      871.96     30.95 o 
   4   1  15      248.56      248.06     24.27 o 
   5   1  15      152.08      153.01     18.90 o 
   6   1  15      194.62      185.56     22.51 o 
   7   1  15      637.18      673.14     28.75 o 
   8   1  15       63.74       53.25     15.41 o 
   9   1  15      854.86      882.87     33.11 o 
  10   1  15       65.99       81.92     16.76 o 
  11   1  15       20.54       21.56     14.74 o 
  12   1  15      143.79      150.09     19.25 o 
  13   1  15      587.97      587.93     29.35 o 
  14   1  15       48.67       43.90     13.84 o 
  15   1  15      475.03      507.91     28.58 o 
  16   1  15       18.83       28.63     18.02 o 
   1   2  15      275.90      311.68     24.53 o 
   2   2  15      813.45      843.08     51.12 o 
   3   2  15      260.14      264.34     34.93 o 
   4   2  15      843.81      819.64     38.09 o 
   5   2  15      885.52      909.88     39.91 o 
   6   2  15        4.26      -11.76     12.33 o 
   7   2  15      206.58      208.75     26.16 o 
   8   2  15      576.54      532.80     27.11 o 
   9   2  15      110.38      120.05     19.79 o 
  10   2  15       99.35       85.72     14.85 o 
  11   2  15      201.74      238.51     19.02 o 
  12   2  15      233.17      240.01     19.46 o 
  13   2  15      144.34      168.44     18.11 o 
  14   2  15      391.39      405.72     28.83 o 
  15   2  15        3.84        2.55     13.36 o 
  16   2  15       23.26       13.53     14.26 o 
   0   3  15      580.67      582.61     41.53 o 
   1   3  15      221.40      227.82     31.85 o 
   2   3  15      220.40      248.58     32.47 o 
   3   3  15     1054.29     1086.43     44.17 o 
   4   3  15      359.23      374.20     28.98 o 
   5   3  15      542.22      493.74     31.67 o 
   6   3  15      821.31      904.17     40.60 o 
   7   3  15      217.96      227.52     20.88 o 
   8   3  15       42.90       28.54     14.87 o 
   9   3  15      264.33      265.68     22.64 o 
  10   3  15      184.86      181.35     17.87 o 
  11   3  15      101.40       58.61     17.18 o 
  12   3  15      122.23      105.94     16.84 o 
  13   3  15      432.18      405.61     24.31 o 
  14   3  15       29.66       30.11     14.71 o 
  15   3  15      117.46      129.66     18.34 o 
   1   4  15      532.62      617.11     44.26 o 
   2   4  15      298.81      332.40     27.63 o 
   3   4  15       28.31       21.23     16.75 o 
   4   4  15      352.87      355.43     37.18 o 
   5   4  15      915.08      894.05     40.28 o 
   6   4  15       65.10       80.75     20.50 o 
   7   4  15      570.99      608.20     35.32 o 
   8   4  15      324.88      344.91     24.45 o 
   9   4  15        2.30       -2.35     14.17 o 
  10   4  15      112.23      118.94     19.09 o 
  11   4  15      163.30      135.41     22.81 o 
  12   4  15      105.97       88.43     19.73 o 
  13   4  15       44.64       13.41     14.43 o 
  14   4  15      113.02      150.92     19.19 o 
   1   5  15       35.86       32.09     16.16 o 
   2   5  15      197.17      203.54     23.42 o 
   3   5  15       46.15       25.63     17.01 o 
   4   5  15      292.77      307.01     39.47 o 
   5   5  15       54.45       49.46     19.00 o 
   6   5  15      675.31      711.71     38.22 o 
   7   5  15      273.11      292.03     29.40 o 
   8   5  15       76.31      105.71     22.57 o 
   9   5  15      287.56      320.44     30.48 o 
  10   5  15      218.41      197.71     22.09 o 
  11   5  15       45.59       34.61     18.45 o 
  12   5  15      239.32      240.55     24.20 o 
  13   5  15       13.45       45.22     19.03 o 
   1   6  15      483.32      570.56     47.08 o 
   2   6  15        4.57       -4.34     15.64 o 
   3   6  15       74.42       68.77     18.54 o 
   4   6  15       18.55       31.48     18.19 o 
   5   6  15      741.59      771.66    106.96 o 
   6   6  15       99.76      102.98     35.24 o 
   7   6  15      362.05      311.12     30.32 o 
   8   6  15      167.07      134.74     25.78 o 
   9   6  15      118.13       91.39     23.96 o 
  10   6  15      104.33       96.33     24.47 o 
  11   6  15      566.79      595.08     57.02 o 
   0   7  15      486.34      458.80     44.26 o 
   1   7  15        2.40        3.36     17.86 o 
   2   7  15        3.44       -6.81     15.40 o 
   3   7  15       38.23        6.78     24.15 o 
   4   7  15      501.68      535.59     34.45 o 
   5   7  15       63.86       28.60     19.64 o 
   6   7  15      671.77      711.91     39.60 o 
   7   7  15        1.48       -1.93     19.60 o 
   8   7  15       43.40       23.06     20.81 o 
   1   8  15      307.62      260.99     28.06 o 
   2   8  15       57.48       86.66     21.40 o 
   3   8  15       65.11       62.26     21.19 o 
   0   0  16     1268.67     1257.79     64.32 o 
   2   0  16      628.03      614.11     46.90 o 
   4   0  16      394.87      337.64     40.74 o 
   6   0  16      825.56      788.22     38.39 o 
   8   0  16       45.59       41.26     19.21 o 
  10   0  16      644.66      687.06     53.94 o 
  12   0  16      331.86      291.35     44.17 o 
  14   0  16       72.71       14.70     25.87 o 
   1   1  16      540.27      578.31     22.67 o 
   2   1  16      103.22       85.65     15.65 o 
   3   1  16       72.91       59.28     18.43 o 
   4   1  16       45.96       42.14     14.91 o 
   5   1  16      790.57      853.98     44.95 o 
   6   1  16       13.93       20.43     14.76 o 
   7   1  16      325.87      347.75     24.67 o 
   8   1  16       63.52       54.79     16.99 o 
   9   1  16       97.71      102.16     18.01 o 
  10   1  16       42.29       19.01     16.18 o 
  11   1  16      641.89      640.31     31.28 o 
  12   1  16       11.60        9.53     16.70 o 
  13   1  16       27.02       14.31     18.03 o 
  14   1  16       31.17       26.39     22.40 o 
   0   2  16      104.82       96.44     27.28 o 
   1   2  16       60.57       22.09     23.76 o 
   2   2  16      163.75      168.95     31.77 o 
   3   2  16      276.11      288.28     27.79 o 
   4   2  16      381.10      416.78     25.51 o 
   5   2  16       77.97       78.20     17.35 o 
   6   2  16      853.57      915.40     34.31 o 
   7   2  16       37.23       22.06     15.54 o 
   8   2  16       63.63       60.26     14.14 o 
   9   2  16       52.96       32.51     13.91 o 
  10   2  16      499.07      505.58     24.95 o 
  11   2  16       40.02       22.99     14.30 o 
  12   2  16      233.87      263.87     21.34 o 
  13   2  16       91.64       81.79     16.94 o 
  14   2  16       33.52       35.78     24.25 o 
   1   3  16      125.06      133.05     28.42 o 
   2   3  16      277.19      286.42     36.61 o 
   3   3  16       67.76       79.45     19.78 o 
   4   3  16       91.66      100.56     21.37 o 
   5   3  16      579.79      595.66     34.98 o 
   6   3  16      102.21      115.32     22.71 o 
   7   3  16      334.89      360.48     35.33 o 
   8   3  16      409.80      487.97     28.20 o 
   9   3  16      114.28      122.89     17.16 o 
  10   3  16       83.00       93.12     17.20 o 
  11   3  16      535.34      510.98     26.81 o 
  12   3  16       75.28       60.38     16.60 o 
  13   3  16      152.32      187.12     21.00 o 
   1   4  16      129.74      148.53     29.48 o 
   2   4  16       39.95       -3.33     20.90 o 
   3   4  16      329.87      369.95     29.34 o 
   4   4  16      197.77      186.94     24.53 o 
   5   4  16       56.50       88.28     21.25 o 
   6   4  16      338.20      372.68     31.41 o 
   7   4  16      560.79      630.74     37.35 o 
   8   4  16       49.96       44.13     21.35 o 
   9   4  16      548.33      526.65     36.64 o 
  10   4  16      238.89      258.56     24.71 o 
  11   4  16       25.65        8.44     17.80 o 
  12   4  16      150.54      182.11     23.55 o 
   1   5  16      160.93      195.70     35.64 o 
   2   5  16      433.40      437.15     47.78 o 
   3   5  16       36.69       27.06     17.18 o 
   4   5  16      210.90      193.22     25.14 o 
   5   5  16       78.03      109.72     23.21 o 
   6   5  16       69.86       83.24     21.46 o 
   7   5  16      172.36      197.87     27.87 o 
   8   5  16      577.38      612.76     42.24 o 
   9   5  16       11.24       -6.16     19.78 o 
  10   5  16      229.91      234.79     30.73 o 
   0   6  16      228.85      254.74     39.60 o 
   1   6  16      205.34      176.43     36.08 o 
   2   6  16      125.64      114.48     32.91 o 
   3   6  16      677.51      737.30     38.39 o 
   4   6  16        3.85       -2.32     18.22 o 
   5   6  16      136.58      163.30     30.09 o 
   6   6  16        7.81       -7.50     19.44 o 
   7   6  16      263.23      246.49     30.45 o 
   1   7  16       10.45       -2.69     17.05 o 
   2   7  16      681.06      612.37     38.41 o 
   2   0  17      991.07     1044.58     62.12 o 
   4   0  17      634.59      614.99     49.63 o 
   6   0  17       64.39       50.97     20.20 o 
   8   0  17     1410.85     1554.34     80.43 o 
  10   0  17      560.37      587.98     53.06 o 
   0   1  17       68.84       89.38     20.44 o 
   1   1  17      582.15      575.65     34.65 o 
   2   1  17       56.14       46.09     19.49 o 
   3   1  17      747.54      777.14     39.05 o 
   4   1  17       60.96       49.85     16.33 o 
   5   1  17      130.50      129.50     19.09 o 
   6   1  17       24.02       30.01     21.11 o 
   7   1  17      391.79      361.74     26.55 o 
   8   1  17       11.98        4.87     15.92 o 
   9   1  17      661.59      714.57     33.60 o 
  10   1  17       22.39       15.58     16.66 o 
  11   1  17      104.48       80.37     19.49 o 
   1   2  17       64.63       41.26     16.48 o 
   2   2  17      648.11      600.76     35.29 o 
   3   2  17       68.43       50.33     16.91 o 
   4   2  17      391.32      436.84     27.35 o 
   5   2  17      211.57      244.89     22.86 o 
   6   2  17        7.14       24.39     15.77 o 
   7   2  17       49.06       37.13     17.13 o 
   8   2  17      350.30      351.92     26.79 o 
   9   2  17       66.28       82.83     16.85 o 
  10   2  17      122.00      114.69     17.93 o 
  11   2  17      156.55      122.85     26.65 o 
   2   3  17       63.06       30.36     25.69 o 
   3   3  17      432.05      433.58     37.00 o 
   4   3  17      280.74      263.30     28.69 o 
   5   3  17      170.07      132.00     24.52 o 
   6   3  17      321.16      373.78     27.06 o 
   7   3  17      225.67      228.72     24.02 o 
   8   3  17       31.21      -16.32     17.04 o 
   9   3  17      208.66      145.25     22.70 o 
  10   3  17      134.48      123.25     21.31 o 
   2   4  17      132.25      184.79     38.54 o 
   3   4  17      100.26       61.56     24.99 o 
   4   4  17      121.43      116.63     24.62 o 
   5   4  17      437.97      445.22     35.19 o 
   6   4  17      103.78      108.09     24.44 o 
   7   4  17      266.15      274.17     44.13 o 
   8   4  17      271.41      329.02     32.84 o 
   0   5  17      628.07      563.34     50.68 o 
   1   5  17       19.97       16.89     28.86 o 
   2   5  17      140.85      121.17     33.97 o 
   3   5  17       59.84       56.46     32.12 o 
   4   5  17      238.63      230.93     55.26 o 
   5   5  17       33.21       57.79     22.93 o 
   6   5  17      409.89      394.63     34.52 o 
   2   0  18      248.12      312.56     41.97 o 
   4   0  18      247.84      161.48     26.24 o 
   6   0  18      522.84      482.12     52.18 o 
   8   0  18       51.00       26.57     27.45 o 
   1   1  18      668.06      755.79     56.93 o 
   2   1  18      131.44      137.47     24.26 o 
   3   1  18       58.35       35.71     20.47 o 
   4   1  18      104.76       80.29     19.04 o 
   5   1  18      553.63      549.57     30.24 o 
   6   1  18       50.69       24.85     18.56 o 
   7   1  18      265.91      246.68     24.72 o 
   8   1  18       42.44       38.51     17.90 o 
   0   2  18      428.17      493.12     52.27 o 
   1   2  18       44.54      105.15     34.93 o 
   2   2  18       29.69       34.16     31.06 o 
   3   2  18      129.27      120.67     20.09 o 
   4   2  18      386.90      414.77     31.02 o 
   5   2  18       59.15       42.06     19.54 o 
   6   2  18      477.65      539.14     31.68 o 
   7   2  18       75.78       58.49     19.45 o 
   2   3  18      176.71      141.85     36.25 o 
   3   3  18       43.15       38.56     18.40 o 
   4   3  18       76.72       68.29     18.98 o 
   5   3  18      459.49      486.52     30.52 o 
                                                 
